# Supplementary material for: A hard day’s night: Patterns in the diurnal and nocturnal foraging behavior of Apis dorsata across lunar cycles and seasons
Source: PLoS One. 2021 Oct 22;16(10):e0258604. doi: 10.1371/journal.pone.0258604 (PMC8535376; doi:10.1371/journal.pone.0258604)
Supplement: S1 Data — R analysis script. The script was used to analyze all data discussed in the manuscript. Data was analyzed in RStudio. (R) [file pone.0258604.s006.R]

#############################################################################
#         Nocturnal Foraging Behavior of Apis Dorsata Analysis Script       #
#############################################################################

#This script is the master script for analyzing the activity patterns of Apis dorsata. 
#It is associated with the manuscript "A Hard Day's Night: Patterns in the diurnal and 
#nocturnal foraging behaviour of Apis dorsata across the lunar cycle and seasons".

#Note= Graph data is the same as the analysis data, except with letters added in front of 
#the moon cycle phases to allow for easier ordering of the graphs (chronological by phase).

##################################
#    Preparing for analysis      #
##################################

#First set working directory and load data
setwd("C:/Users/Stats/Documents/Dorsata Stats Analysis")
getwd()  #double check set correctly

#Load required packages 
library(emmeans)
library(lme4)
library(nlme)
library(lsmeans)
library(olsrr)
library(rlang)
library(pillar)
library(ggplot2)
library(multcomp)
library(multcompView)
library(dplyr)
library(glmmTMB)
library(effects)
library(performance)
library(DHARMa)
library(Rmisc)
library(ggpmisc)
library(AICcmodavg)
library(wiqid)
library(tidyr)

#Load required data
nocturnaldata <- read.csv("DorsataActivityData.csv", header=T)
attach(nocturnaldata)
str(nocturnaldata)


#######################################################
#     Analyze correlation btw arrivals and dances     #
#######################################################

#Analyze correlation during NIGHT
nightdata<- subset(nocturnaldata, TimeOfDay=="night") #subset to pull out night data only
cor.test(nightdata$TotalArrivals, nightdata$TotalDacnes, method=c("spearman")) #run spearman correlation analysis

#Analyze correlation during TWILIGHT
twilightdata<- subset(nocturnaldata, TimeOfDay=="twilight") #subset to pull out twilight data only
cor.test(twilightdata$TotalArrivals, twilightdata$TotalDacnes, method=c("spearman"))  #run spearman correlation analysis

#Analyze correlation during DAY
daydata<- subset(nocturnaldata, TimeOfDay=="day") #subset to pull out day data only
cor.test(daydata$TotalArrivals, daydata$TotalDacnes, method=c("spearman"))  #run spearman correlation analysis

#Graphing correlations between arrivals and dancing

#Night Correlation Graph
nightdanceplot<- ggplot(nightdata, aes(x=TotalArrivals, y=TotalDacnes))+
  geom_point()+
  geom_smooth(method=lm)+
  xlab("Nocturnal Arrival Rate (# bees/census period)")+
  ylab("Nocturnal Dance Rate (# dances/census period")
nightdanceplot+theme_classic()

#Twilight Correlation Graph
twilightdanceplot<- ggplot(twilightdata, aes(x=TotalArrivals, y=TotalDacnes))+
  geom_point()+
  geom_smooth(method=lm)+
  xlab("Twilight Arrival Rate (# bees/census period)")+
  ylab("Twilight Dance Rate (# dances/census period")
twilightdanceplot+theme_classic()

#Day Correlation Graph
daydanceplot<- ggplot(daydata, aes(x=TotalArrivals, y=TotalDacnes))+
  geom_point()+
  geom_smooth(method=lm)+
  xlab("Diurnal Arrival Rate (# bees/census period)")+
  ylab("Diurnal Dance Rate (# dances/census period")
daydanceplot+theme_classic()


#####################################
#       Analyzing Illumination      #
#####################################

#First subset data to include only nighttime illumination data
illumdata<- subset(nocturnaldata, Illumination!='NA')
lowillumdata<- subset(illumdata, TimeOfDay=="night")

#Model Selection - final model chosen based on diagnostics, R2, and AIC values
#Null Model
LowIllumModelNull<-glmmTMB(TotalArrivals~1, family = "nbinom2", data=lowillumdata)
LowIllumNull_simres<-DHARMa::simulateResiduals(LowIllumModelNull)
plot(LowIllumNull_simres) #diagnostics good
performance::r2(LowIllumModelNull) #low R2
AIC(LowIllumModelNull) #high AIC

#Model with illumination
LowIllumActivityModel<- glmmTMB(TotalArrivals~Illumination, family="nbinom2", data=lowillumdata)
LowIllumActivityModel_simres<-DHARMa::simulateResiduals(LowIllumActivityModel)
plot(LowIllumActivityModel_simres) #diagnostics good with only minor quantile deviations
performance::r2(LowIllumActivityModel)  #R2 higher than null model
AIC(LowIllumActivityModel) #AIC better than null model

#Model with illumination and census time
LowIllumTimeActivityModel<- glmmTMB(TotalArrivals~Illumination+UseableCensusTime, family="nbinom2", data=lowillumdata)
LowIllumTimeActivityModel_simres<-DHARMa::simulateResiduals(LowIllumTimeActivityModel)
plot(LowIllumTimeActivityModel_simres) #poor diagnostics, major quantile deviations
performance::r2(LowIllumTimeActivityModel)  #R2 slightly lower than illum only model
AIC(LowIllumTimeActivityModel)  #AIC worse than illum only model

#Model with illumination and logged census time
logLowIllumTimeActivityModel<- glmmTMB(TotalArrivals~Illumination+log1p(UseableCensusTime), family="nbinom2", data=lowillumdata)
logLowIllumTimeActivityModel_simres<-DHARMa::simulateResiduals(logLowIllumTimeActivityModel)
plot(logLowIllumTimeActivityModel_simres)  #poor diagnostics, major quantile deviations
performance::r2(logLowIllumTimeActivityModel)   #R2 higher than illum only model
AIC(logLowIllumTimeActivityModel)  #AIC worse than illum only model

#Model with illumination and time since sunset
LowIllumSunActivityModel <- glmmTMB(TotalArrivals~Illumination+UseableTimeSinceSunset, family="nbinom2", data=lowillumdata)
LowIllumSunActivityModel_simres<-DHARMa::simulateResiduals(LowIllumSunActivityModel)
plot(LowIllumSunActivityModel_simres)  #poor diagnostics, major quantile deviations
performance::r2(LowIllumSunActivityModel)  #R2 slight worse than illum only model
AIC(LowIllumSunActivityModel)  #AIC worse than illum only model

#Model with illumination and logged time since sunset
logLowIllumSunActivityModel <- glmmTMB(TotalArrivals~Illumination+log1p(UseableTimeSinceSunset), family="nbinom2", data=lowillumdata)
logLowIllumSunActivityModel_simres<-DHARMa::simulateResiduals(logLowIllumSunActivityModel)
plot(logLowIllumSunActivityModel_simres)  #model diagnostics about same as illum only model
performance::r2(logLowIllumSunActivityModel) #R2 basically same as illum only model
AIC(logLowIllumSunActivityModel) #AIC worse than illum only model

#Model with illumination, time since sunset, and census time
LowIllumTimeActivityModel2<- glmmTMB(TotalArrivals~Illumination+UseableTimeSinceSunset+UseableCensusTime, family="nbinom2", data=lowillumdata)
LowIllumTimeActivityModel2_simres<-DHARMa::simulateResiduals(LowIllumTimeActivityModel2)
plot(LowIllumTimeActivityModel2_simres)  #model diagnostics about same as illum only model
performance::r2(LowIllumTimeActivityModel2)  #R2 slight worse than illum only model
AIC(LowIllumTimeActivityModel2)  #AIC worse than illum only model

#Model with illumination, logged time since sunset, and census time
logLowIllumTimeActivityModel3<- glmmTMB(TotalArrivals~Illumination+log1p(UseableTimeSinceSunset)+log1p(UseableCensusTime), family="nbinom2", data=lowillumdata)
logLowIllumTimeActivityModel3_simres<-DHARMa::simulateResiduals(logLowIllumTimeActivityModel3)
plot(logLowIllumTimeActivityModel3_simres)  #model diagnostics poor, major quantile deviations
performance::r2(logLowIllumTimeActivityModel3)  #R2 higher than illum only model
AIC(logLowIllumTimeActivityModel3)  #AIC worse than illum only model

#Model with illumination, time since sunset, and logged census time
logLowIllumTimeActivityModel4<- glmmTMB(TotalArrivals~Illumination+UseableTimeSinceSunset+log1p(UseableCensusTime), family="nbinom2", data=lowillumdata)
logLowIllumTimeActivityModel4_simres<-DHARMa::simulateResiduals(logLowIllumTimeActivityModel4)
plot(logLowIllumTimeActivityModel4_simres)  #model diagnostics poor, major quantile deviations
performance::r2(logLowIllumTimeActivityModel4)  #R2 higher than illum only model
AIC(logLowIllumTimeActivityModel4)  #AIC worse than illum only model

#Model with illumination, logged time since sunset, and logged census time
logLowIllumTimeActivityModel5<- glmmTMB(TotalArrivals~Illumination+log1p(UseableTimeSinceSunset)+log1p(UseableCensusTime), family="nbinom2", data=lowillumdata)
logLowIllumTimeActivityModel5_simres<-DHARMa::simulateResiduals(logLowIllumTimeActivityModel5)
plot(logLowIllumTimeActivityModel5_simres)  #model diagnostics poor, major quantile deviations
performance::r2(logLowIllumTimeActivityModel5)  #R2 higher than illum only model
AIC(logLowIllumTimeActivityModel5)  #AIC worse than illum only model

#####Final model chosen includes only illumination (lower AIC, higher R2, only minor deviations)

#Analyzing final model
IllumFinalModel<- glmmTMB(TotalArrivals~Illumination, family="nbinom2", data=lowillumdata)
summary(IllumFinalModel)
car::Anova(IllumFinalModel)

#Graphing illumination and arrival rates
illumplot<- ggplot(lowillumdata, aes(x=Illumination, y=TotalArrivals))+
  geom_point()+
  geom_smooth(method=lm)+
  xlab("Illumination (cd/m2)")+
  ylab("Arrival Rate (# bees/census time)")
illumplot+theme_classic()
geom_smooth(method=lm, formula=TRUE)
cor.test(lowillumdata$Illumination, lowillumdata$TotalArrivals, method=c("spearman"))  #run spearman correlation analysis


###################################################
#       Analyzing Activity Over Lunar Cycle       #
###################################################

#First subset data to pull out 
moonphasedata<-read.csv("MoonPhaseOnlyData.csv",header=TRUE)
str(moonphasedata)

#Model Selection
#Null model
MoonPhaseNull <- glmmTMB(TotalArrivals~1, family="nbinom2", data=moonphasedata) #intercept only model, no random component
MoonPhaseNull_simres<-DHARMa::simulateResiduals(MoonPhaseNull)
plot(MoonPhaseNull_simres) #diagnostics good
performance::r2(MoonPhaseNull) #low R2
AIC(MoonPhaseNull) #high AIC

#Model with moon phase
MoonPhaseModel<-glmmTMB(TotalArrivals~MoonPhase,family="nbinom2", data=moonphasedata)  
MoonPhaseModel_simres<-DHARMa::simulateResiduals(MoonPhaseModel)
plot(MoonPhaseModel_simres)  #diagnostics good
performance::r2(MoonPhaseModel) #R2 better than null model
AIC(MoonPhaseModel)  #AIC better than null model

#Model with moon phase and time of day
MoonPhaseTimeModel<-glmmTMB(TotalArrivals~MoonPhase+TimeOfDay, family="nbinom2", data=moonphasedata)
MoonPhaseTimeModel_simres<-DHARMa::simulateResiduals(MoonPhaseTimeModel)
plot(MoonPhaseTimeModel_simres)  #diagnostics poor, major quantile deviations
performance::r2(MoonPhaseTimeModel) #R2 much better than previous model
AIC(MoonPhaseTimeModel)  #AIC better than previous model

#Model with moon phase, time of day, and their interaction
MoonPhaseTimeIntModel<-glmmTMB(TotalArrivals~MoonPhase+TimeOfDay+MoonPhase*TimeOfDay,family="nbinom2",data=moonphasedata)
MoonPhaseTimeIntModel_simres<-DHARMa::simulateResiduals(MoonPhaseTimeIntModel)
plot(MoonPhaseTimeIntModel_simres)  #diagnostics poor, minor deviations plus significant deviation
performance::r2(MoonPhaseTimeIntModel)  #R2 much better than previous model
AIC(MoonPhaseTimeIntModel)  #AIC better than previous model

#Model with moon phase, time of day, and lunar cycle
MoonPhaseTimeCycleModel<-glmmTMB(TotalArrivals~MoonPhase+TimeOfDay+LunarCycle, family="nbinom2", data=moonphasedata)
MoonPhaseTimeCycleModel_simres<-DHARMa::simulateResiduals(MoonPhaseTimeCycleModel)
plot(MoonPhaseTimeCycleModel_simres) #diagnostics poor, deviations detected
performance::r2(MoonPhaseTimeCycleModel)  #lower R2 than previous model
AIC(MoonPhaseTimeCycleModel)  #higher AIC (worse) than previous model

#Model with moon phase, time of day, lunar cycle, and moonphase*time of day interaction
MoonPhaseTimeCycleIntModel<-glmmTMB(TotalArrivals~MoonPhase+TimeOfDay+LunarCycle+MoonPhase*TimeOfDay, family="nbinom2", data=moonphasedata)
MoonPhaseTimeCycleIntModel_simres<-DHARMa::simulateResiduals(MoonPhaseTimeCycleIntModel)
plot(MoonPhaseTimeCycleIntModel_simres)  #model diagnostics poor, major quantile deviations
performance::r2(MoonPhaseTimeCycleIntModel)  #R2 high
AIC(MoonPhaseTimeCycleIntModel)  #AIC low, better than previous models

#Model with moon phase, time of day, lunar cycle, and lunar cycle*time of day interaction
MoonPhaseTimeCycleInt3Model<-glmmTMB(TotalArrivals~MoonPhase+TimeOfDay+LunarCycle+TimeOfDay*LunarCycle, family="nbinom2", data=moonphasedata)
MoonPhaseTimeCycleInt3Model_simres<-DHARMa::simulateResiduals(MoonPhaseTimeCycleInt3Model)
plot(MoonPhaseTimeCycleInt3Model_simres)  #model diagnostics poor, many issues
performance::r2(MoonPhaseTimeCycleInt3Model)  #R2 lower than previous models
AIC(MoonPhaseTimeCycleInt3Model)  #AIC higher than previous models

#Model with moon phase, time of day, lunar cycle, moon phase*time of day, and lunar cycle*time of day interactions
MoonPhaseTimeCycleInt4Model<-glmmTMB(TotalArrivals~MoonPhase+TimeOfDay+LunarCycle+MoonPhase*TimeOfDay+LunarCycle*TimeOfDay, family="nbinom2", data=moonphasedata)
MoonPhaseTimeCycleInt4Model_simres<-DHARMa::simulateResiduals(MoonPhaseTimeCycleInt4Model)
plot(MoonPhaseTimeCycleInt4Model_simres)  #model diagnostics ok, only minor deviations
performance::r2(MoonPhaseTimeCycleInt4Model)   #R2 high
AIC(MoonPhaseTimeCycleInt4Model)  #lowest AIC of any model

#####Final model chosen includes moon phase, lunar cycle, time of day, and all two way interactions (lower AIC, higher R2, only minor deviations)

#Analzying final model
MoonPhaseFinalModel<-glmmTMB(TotalArrivals~MoonPhase+TimeOfDay+LunarCycle+MoonPhase*TimeOfDay+LunarCycle*TimeOfDay, family="nbinom2", data=moonphasedata)
summary(MoonPhaseFinalModel)
car::Anova(MoonPhaseFinalModel)
emmeans(MoonPhaseFinalModel, pairwise~LunarCycle*TimeOfDay) #Analyzing pairwise interactions
emmeans(MoonPhaseFinalModel, pairwise~MoonPhase*TimeOfDay) #Analyzing pairwise interactions

#Getting estimated marginal means for moon phase and lunar cycle
#Moon Phase
moonphaseeffect<- predictorEffects(MoonPhaseFinalModel, ~MoonPhase)
moonphasemargmeans<- as.data.frame(moonphaseeffect)
moonphasemargmeans
moonmargdataframe<-do.call(rbind.data.frame, moonphasemargmeans)
moonmargdataframe

#Lunar Cycle
lunarcycleeffect<- predictorEffects(MoonPhaseFinalModel, ~LunarCycle)
lunarcyclemargmeans<- as.data.frame(lunarcycleeffect, row.names=NULL, optional=FALSE, make.names=TRUE)
lunarcyclemargmeans
lunarmargdataframe<-do.call(rbind.data.frame, lunarcyclemargmeans)
lunarmargdataframe

#Graphing interactions using estimated marginal means
cbp2 <- c("#E69F00", "#000000", "#56B4E9", "#009E73",
          "#F0E442", "#0072B2", "#D55E00", "#CC79A7")  #making color blind friendly

#Graph of Moon Phase and Time of Day 
moonphasegraph<- ggplot(moonmargdataframe, aes(x=MoonPhase, y=fit, colour=TimeOfDay, group=TimeOfDay))+
  geom_errorbar(aes(ymin=fit-se, ymax=fit+se), width=.1)+
  geom_line()+
  geom_point()+
  xlab("Moon Phase")+
  ylab("Mean Arrival Rate (# bees/census period)")
moonphasegraph+theme_classic()+labs(colour="Time of Day")+
  scale_colour_manual(values=cbp2)

#Graph of Lunar Cycle and Time of Day
lunarcyclegraph<- ggplot(lunarmargdataframe, aes(x=LunarCycle, y=fit, colour=TimeOfDay, group=TimeOfDay))+
  geom_errorbar(aes(ymin=fit-se, ymax=fit+se), width=.1)+
  geom_line()+
  geom_point()+
  xlab("Lunar Cycle")+
  ylab("Mean Arrival Rate (# bees/census period)")
lunarcyclegraph+theme_classic()+labs(colour="Time of Day")+
  scale_color_hue(labels=c("Day", "Night", "Twilight"))+
  scale_colour_manual(values=cbp2)


############################################################
#        Analyzing Effect of Season and Temperature        #
############################################################

#Model Selection
#Null model
SeasonActivityNull <- glmmTMB(TotalArrivals~1, family="nbinom2", data=nocturnaldata) #intercept only model
SeasonActivityNull_simres<-DHARMa::simulateResiduals(SeasonActivityNull)
plot(SeasonActivityNull_simres) #Model diagnostics good
performance::r2(SeasonActivityNull)  #R2 is low
AIC(SeasonActivityNull)  #AIC high

#Null model with random effect of colony ID
SeasonActivityIDNull<- glmmTMB(TotalArrivals~(1|ColonyID), family="nbinom2", data=nocturnaldata) #intercept random model
SeasonActivityIDNull_simres<-DHARMa::simulateResiduals(SeasonActivityIDNull)
plot(SeasonActivityIDNull_simres)  #Model diagnostics ok, deviation found
performance::r2(SeasonActivityIDNull) #R2 higher than previous model
AIC(SeasonActivityIDNull) #AIC better than previous model

#Model with season and random effect of colony ID
SeasonIDActivityModel<-glmmTMB(TotalArrivals~Season+(1|ColonyID),family="nbinom2", data=nocturnaldata)  
SeasonIDActivityModel_simres<-DHARMa::simulateResiduals(SeasonIDActivityModel)
plot(SeasonIDActivityModel_simres) #Model diagnostics ok, deviation found
performance::r2(SeasonIDActivityModel) #R2 lower than previous model
AIC(SeasonIDActivityModel) #AIC better than previous model

#Model with season, minimum temperature, and random effect of colony ID
SeasonTempIDActivityModel<-glmmTMB(TotalArrivals~Season+MinTemp+(1|ColonyID), family="nbinom2", data=nocturnaldata)
SeasonTempIDActivityModel_simres<-DHARMa::simulateResiduals(SeasonTempIDActivityModel)
plot(SeasonTempIDActivityModel_simres) #Model diagnostics poor, minor quantile deviaitons
performance::r2(SeasonTempIDActivityModel) #R2 about same as previous model
AIC(SeasonTempIDActivityModel) #AIC better than previous model

#Model with season, minimum temperature, time of day, and random effect of colony ID
SeasonTempTimeIDActivityModel<-glmmTMB(TotalArrivals~Season+MinTemp+TimeOfDay+(1|ColonyID), family="nbinom2", data=nocturnaldata)
SeasonTempTimeIDActivityModel_simres<-DHARMa::simulateResiduals(SeasonTempTimeIDActivityModel)
plot(SeasonTempTimeIDActivityModel_simres) #model diagnostics poor, major deviations, outliers, etc
performance::r2(SeasonTempTimeIDActivityModel) #R2 higher than previous models
AIC(SeasonTempTimeIDActivityModel)  #AIC lower than previous models

#Model with season, minimum temperature, time of day, and season*time of day interaction, and random effect of colony ID
SeasonTempTimeIntIDActivityModel<-glmmTMB(TotalArrivals~Season+MinTempC+TimeOfDay+Season*TimeOfDay+(1|ColonyID), family="nbinom2", data=nocturnaldata)
SeasonTempTimeIntIDActivityModel_simres<-DHARMa::simulateResiduals(SeasonTempTimeIntIDActivityModel)
plot(SeasonTempTimeIntIDActivityModel_simres) #model diagnostics poor, major deviations, outliers, etc
performance::r2(SeasonTempTimeIntIDActivityModel) #R2 higher than previous models
AIC(SeasonTempTimeIntIDActivityModel)  #AIC better than previous models

#Final model chosen includes season, minimum temperature, time of day, and season*time of day interaction (lower AIC, higher R2, even with deviations)

#Analyzing final model 
SeasonFinalModel<-glmmTMB(TotalArrivals~Season+MinTempC+TimeOfDay+Season*TimeOfDay+(1|ColonyID), family="nbinom2", data=nocturnaldata)
summary(SeasonFinalModel)
car::Anova(SeasonFinalModel)
test<- emmeans(SeasonFinalModel, pairwise~Season*TimeOfDay)
multcomp::cld(test$emmeans, alpha=0.05, Letters=LETTERS)

#Getting estimated marginal means for season
seasoneffect<- predictorEffects(SeasonFinalModel, ~Season)
seasonmargmeans<- as.data.frame(seasoneffect, row.names=NULL, optional=FALSE, make.names=TRUE)
seasonmargmeans
seasonmargdataframe<-do.call(rbind.data.frame, seasonmargmeans)
seasonmargdataframe


#Graphing interactions using estimated marginal means
#Graph of seasonal activity
seasonplot<- ggplot(seasonmargdataframe, aes(x=reorder(Season,fit), y=fit, colour=TimeOfDay, group=TimeOfDay))+
  geom_errorbar(aes(ymin=fit-se, ymax=fit+se), width=.1)+
  geom_line()+
  geom_point()+
  xlab("Season")+
  ylab("Mean Arrival Rate (# bees/census period)")
seasonplot+theme_classic()+labs(colour="Time of Day")+
  scale_colour_manual(values=cbp2)

#Graph of temperature and activity relationship
tempplot<- ggplot(nocturnaldata, aes(x=MinTempC, y=TotalArrivals))+
  geom_point()+
  geom_smooth(method=lm)+
  xlab("Minimum Temperature (C)")+
  ylab("Arrival Rate (# bees/census period)")
tempplot+theme_classic()


###########################################################################
#   Making Activity Pattern Graphs Across Moon Phases and Lunar Cycles    #
###########################################################################

#Graphs of patterns of activity across moon phases and lunar cycles
#Load moon phase graph data
moongraphdata<- read.csv("moongraphdata.csv",header=TRUE) #load moon graph data

#January Cycle Full Moon
#Pull out data for just that moon phase
jan.full<- subset(moongraphdata,Month=="January") #subset data
jan.full<- subset(jan.full, MoonPhase=="e.full")
jan.full
str(jan.full)
attach(jan.full)
#create dummy variable for time periods based on number of census periods
time<-c(1,2,3,4,5,6,7,8,9,10,11,12,13,14,15,16,17,18,19,20,21,22,23,24,25,26,27,28,29,30,31,32,33,34,35,36,37,38,39,40,41,42,43,44,45,46,47,48)
timedf<-data.frame(time)
timedf
jan.full$dummytime<-timedf$time
jan.full
#make graph
janfullgraph<- ggplot(data=jan.full, aes(x=dummytime, y=ArrivalpMin)) + 
  geom_rect(xmin = 3.5, xmax = 23.5, ymin = -Inf, ymax = Inf, fill = "gray", alpha = 0.04)+ #rectangles added based on times of sunrise/sunset, twilight
  geom_rect(xmin = 0, xmax = 3.5, ymin = -Inf, ymax = Inf, fill = "navy", alpha = 0.01)+
  geom_rect(xmin = 23.5, xmax = 26, ymin = -Inf, ymax = Inf, fill = "navy", alpha = 0.01)+
  geom_vline(xintercept = 1.5, color= "red", size=1.5, linetype="dashed") + #lines added for moonrise/set
  geom_vline(xintercept = 27.8, size=1.0, color= "red") +
  geom_bar(width=1, stat="identity", fill="black")+
  xlab("Time of Day (h)")+
  ylab("Arrivals/Min")
janfullgraph+theme_classic()+
  scale_x_continuous(expand=c(0,0.6),breaks=c(1,5,9,13,17,21,25,29,33,37,41,45))+
  scale_y_continuous(expand = c(0, 0))+ 
  geom_vline(xintercept = 1.53) 

#January Cycle Waning Gibbous Moon
jan.wangib<- subset(moongraphdata,Month=="January")
jan.wangib<- subset(jan.wangib, MoonPhase=="f.wangib")
jan.wangib
str(jan.wangib)
attach(jan.wangib)
#create dummy variable for time periods based on number of census periods
time<-c(1,2,3,4,5,6,7,8,9,10,11,12,13,14,15,16,17,18,19,20,21,22,23,24,25,26,27,28,29,30,31,32,33,34,35,36,37,38,39,40,41,42,43,44,45,46,47,48)
timedf<-data.frame(time)
timedf
jan.wangib$dummytime<-timedf$time
jan.wangib
#make graph
janwangibgraph<- ggplot(data=jan.wangib, aes(x=dummytime, y=ArrivalpMin)) + 
  geom_rect(xmin = 3.5, xmax = 23.5, ymin = -Inf, ymax = Inf, fill = "gray", alpha = 0.04)+
  geom_rect(xmin = 0, xmax = 3.5, ymin = -Inf, ymax = Inf, fill = "navy", alpha = 0.01)+
  geom_rect(xmin = 23.5, xmax = 26, ymin = -Inf, ymax = Inf, fill = "navy", alpha = 0.01)+
  geom_vline(xintercept = 7.9, size=1.0, color= "red", linetype="dashed") +
  geom_vline(xintercept = 29, size=1.0, color= "red") +
  geom_bar(width=1, stat="identity", fill="black")+
  xlab("Time of Day (h)")+
  ylab("Arrivals/Min")
janwangibgraph+theme_classic()+
  scale_x_continuous(expand=c(0,0.6),breaks=c(1,5,9,13,17,21,25,29,33,37,41,45))+
  scale_y_continuous(expand = c(0, 0))

##January Cycle Waning Crescent Moon
jan.wancres<- subset(moongraphdata,Month=="February")
jan.wancres<- subset(jan.wancres, MoonPhase=="h.wancres")
jan.wancres
str(jan.wancres)
attach(jan.wancres)
#create dummy variable for time periods based on number of census periods
time<-c(1,2,3,4,5,6,7,8,9,10,11,12,13,14,15,16,17,18,19,20,21,22,23,24,25,26,27,28,29,30,31,32,33,34,35,36,37,38,39,40,41,42,43,44,45,46,47,48)
timedf<-data.frame(time)
timedf
jan.wancres$dummytime<-timedf$time
jan.wancres
#make graph
janwancresgraph<- ggplot(data=jan.wancres, aes(x=dummytime, y=ArrivalpMin)) + 
  geom_rect(xmin = 3.6, xmax = 23.5, ymin = -Inf, ymax = Inf, fill = "gray", alpha = 0.04)+
  geom_rect(xmin = 0, xmax = 3.6, ymin = -Inf, ymax = Inf, fill = "navy", alpha = 0.01)+
  geom_rect(xmin = 23.5, xmax = 26, ymin = -Inf, ymax = Inf, fill = "navy", alpha = 0.01)+
  geom_vline(xintercept = 21.79, color= "red", size=1.0, linetype="dashed") +
  geom_vline(xintercept = 45.2, size=1.0, color= "red") +
  geom_bar(width=1, stat="identity", fill="black")+
  xlab("Time of Day (h)")+
  ylab("Arrivals/Min")
janwancresgraph+theme_classic()+
  scale_x_continuous(expand=c(0,0.6),breaks=c(1,5,9,13,17,21,25,29,33,37,41,45))+
  scale_y_continuous(expand = c(0, 0))

#January Cycle Third Quarter Moon
jan.lastquart<- subset(moongraphdata,Month=="January")
jan.lastquart<- subset(jan.lastquart, MoonPhase=="g.lastquart")
jan.lastquart
str(jan.lastquart)
attach(jan.lastquart)
#create dummy variable for time periods based on number of census periods
time<-c(1,2,3,4,5,6,7,8,9,10,11,12,13,14,15,16,17,18,19,20,21,22,23,24,25,26,27,28,29,30,31,32,33,34,35,36,37,38,39,40,41,42,43,44,45,46,47,48)
timedf<-data.frame(time)
timedf
jan.lastquart$dummytime<-timedf$time
jan.lastquart
#make graph
janlastquartgraph<- ggplot(data=jan.lastquart, aes(x=dummytime, y=ArrivalpMin)) + 
  geom_rect(xmin = 3.5, xmax = 23.5, ymin = -Inf, ymax = Inf, fill = "gray", alpha = 0.04)+
  geom_rect(xmin = 0, xmax = 3.5, ymin = -Inf, ymax = Inf, fill = "navy", alpha = 0.01)+
  geom_rect(xmin = 23.5, xmax = 26, ymin = -Inf, ymax = Inf, fill = "navy", alpha = 0.01)+
  geom_vline(xintercept = 15, size=1.0, color= "red", linetype="dashed") +
  geom_vline(xintercept = 38.9, size=1.0, color= "red") +
  geom_bar(width=1, stat="identity", fill="black")+
  xlab("Time of Day (h)")+
  ylab("Arrivals/Min")
janlastquartgraph+theme_classic()+
  scale_x_continuous(expand=c(0,0.6),breaks=c(1,5,9,13,17,21,25,29,33,37,41,45))+
  scale_y_continuous(expand = c(0, 0))

#January Cycle New Moon
jan.new<- subset(moongraphdata,Month=="February")
jan.new<- subset(jan.new, MoonPhase=="a.new")
jan.new
str(jan.new)
attach(jan.new)
#create dummy variable for time periods based on number of census periods
time<-c(1,2,3,4,5,6,7,8,9,10,11,12,13,14,15,16,17,18,19,20,21,22,23,24,25,26,27,28,29,30,31,32,33,34,35,36,37,38,39,40,41,42,43,44,45,46,47,48)
timedf<-data.frame(time)
timedf
jan.new$dummytime<-timedf$time
jan.new
#make graph
jannewgraph<- ggplot(data=jan.new, aes(x=dummytime, y=ArrivalpMin)) + 
  geom_rect(xmin = 3.5, xmax = 23.5, ymin = -Inf, ymax = Inf, fill = "gray", alpha = 0.04)+
  geom_rect(xmin = 0, xmax = 3.5, ymin = -Inf, ymax = Inf, fill = "navy", alpha = 0.01)+
  geom_rect(xmin = 23.5, xmax = 26, ymin = -Inf, ymax = Inf, fill = "navy", alpha = 0.01)+
  geom_vline(xintercept = 27.9, color= "red", size=1.0,linetype="dashed") +
  geom_bar(width=1, stat="identity", fill="black")+
  xlab("Time of Day (h)")+
  ylab("Arrivals/Min")
jannewgraph+theme_classic()+
  scale_x_continuous(expand=c(0,0.6),breaks=c(1,5,9,13,17,21,25,29,33,37,41,45))+
  scale_y_continuous(expand = c(0, 0))

#January Cycle Waxing Crescent Moon
jan.waxcres<- subset(moongraphdata,Month=="February")
jan.waxcres<- subset(jan.waxcres, MoonPhase=="b.waxcres")
jan.waxcres
str(jan.waxcres)
attach(jan.waxcres)
#create dummy variable for time periods based on number of census periods
time<-c(1,2,3,4,5,6,7,8,9,10,11,12,13,14,15,16,17,18,19,20,21,22,23,24,25,26,27,28,29,30,31,32,33,34,35,36,37,38,39,40,41,42,43,44,45,46,47,48)
timedf<-data.frame(time)
timedf
jan.waxcres$dummytime<-timedf$time
jan.waxcres
#make graph
janwaxcresgraph<- ggplot(data=jan.waxcres, aes(x=dummytime, y=ArrivalpMin)) + 
  geom_rect(xmin = 2.8, xmax = 22.5, ymin = -Inf, ymax = Inf, fill = "gray", alpha = 0.04)+
  geom_rect(xmin = 0, xmax = 2.8, ymin = -Inf, ymax = Inf, fill = "navy", alpha = 0.01)+
  geom_rect(xmin = 22.5, xmax = 25, ymin = -Inf, ymax = Inf, fill = "navy", alpha = 0.01)+
  geom_vline(xintercept = 33.4, size=1.0, color= "red", linetype="dashed") +
  geom_vline(xintercept = 10.6, size=1.0, color= "red")+
  geom_bar(width=1, stat="identity", fill="black")+
  xlab("Time of Day (h)")+
  ylab("Arrivals/Min")
janwaxcresgraph+theme_classic()+
  scale_x_continuous(expand=c(0,0.6),breaks=c(1,5,9,13,17,21,25,29,33,37,41,45))+
  scale_y_continuous(expand = c(0, 0))

#January Cycle First Quarter Moon
jan.1quart<- subset(moongraphdata,Month=="February")
jan.1quart<- subset(jan.1quart, MoonPhase=="c.1stquart")
jan.1quart
str(jan.1quart)
attach(jan.1quart)
#create dummy variable for time periods based on number of census periods
time<-c(1,2,3,4,5,6,7,8,9,10,11,12,13,14,15,16,17,18,19,20,21,22,23,24,25,26,27,28,29,30,31,32,33,34,35,36,37,38,39,40,41,42,43,44,45,46,47,48)
timedf<-data.frame(time)
timedf
jan.1quart$dummytime<-timedf$time
jan.1quart
str(jan.1quart)
#make graph
jan1quartgraph<- ggplot(data=jan.1quart, aes(x=dummytime, y=ArrivalpMin)) + 
  geom_rect(xmin = 3.7, xmax = 23.5, ymin = -Inf, ymax = Inf, fill = "gray", alpha = 0.04)+
  geom_rect(xmin = 0, xmax = 3.7, ymin = -Inf, ymax = Inf, fill = "navy", alpha = 0.01)+
  geom_rect(xmin = 23.5, xmax = 25.9, ymin = -Inf, ymax = Inf, fill = "navy", alpha = 0.01)+
  geom_vline(xintercept = 37.3, color= "red",size=1.0, linetype="dashed") +
  geom_vline(xintercept = 15.2, size=1.0, color= "red") +
  geom_bar(width=1, stat="identity", fill="black")+
  xlab("Time of Day (h)")+
  ylab("Arrivals/Min")
jan1quartgraph+theme_classic()+
  scale_x_continuous(expand=c(0,0.6),breaks=c(1,5,9,13,17,21,25,29,33,37,41,45))+
  scale_y_continuous(expand = c(0, 0))

#January Cycle Waxing Gibbous Moon
jan.waxgib<- subset(moongraphdata,Month=="February")
jan.waxgib<- subset(jan.waxgib, MoonPhase=="d.waxgib")
jan.waxgib
str(jan.waxgib)
attach(jan.waxgib)
#create dummy variable for time periods based on number of census periods
time<-c(1,2,3,4,5,6,7,8,9,10,11,12,13,14,15,16,17,18,19,20,21,22,23,24,25,26,27,28,29,30,31,32,33,34,35,36,37,38,39,40,41,42,43,44,45,46,47)
timedf<-data.frame(time)
timedf
jan.waxgib$dummytime<-timedf$time
jan.waxgib
str(jan.waxgib)
#make graph
janwaxgibgraph<- ggplot(data=jan.waxgib, aes(x=dummytime, y=ArrivalpMin)) + 
  geom_rect(xmin = 2.8, xmax = 22.8, ymin = -Inf, ymax = Inf, fill = "gray", alpha = 0.04)+
  geom_rect(xmin = 0, xmax = 2.8, ymin = -Inf, ymax = Inf, fill = "navy", alpha = 0.01)+
  geom_rect(xmin = 22.8, xmax = 24.9, ymin = -Inf, ymax = Inf, fill = "navy", alpha = 0.01)+
  geom_vline(xintercept = 41.7, color= "red", size=1.0, linetype="dashed") +
  geom_vline(xintercept = 20.1, size=1.0, color= "red") +
  geom_bar(width=1, stat="identity", fill="black")+
  xlab("Time of Day (h)")+
  ylab("Arrivals/Min")
janwaxgibgraph+theme_classic()+
  scale_x_continuous(expand=c(0,0.6),breaks=c(1,5,9,13,17,21,25,29,33,37,41,45))+
  scale_y_continuous(expand = c(0, 0))

#January Cycle February Full Moon
moongraphdata<- read.csv("moongraphdata.csv",header=TRUE)
feb.full<- subset(moongraphdata,Month=="February")
feb.full<- subset(feb.full, MoonPhase=="e.full")
feb.full
str(feb.full)
attach(feb.full)
#create dummy variable for time periods based on number of census periods
time<-c(1,2,3,4,5,6,7,8,9,10,11,12,13,14,15,16,17,18,19,20,21,22,23,24,25,26,27,28,29,30,31,32,33,34,35,36,37,38,39,40,41,42,43,44,45,46,47,48)
timedf<-data.frame(time)
timedf
feb.full$dummytime<-timedf$time
feb.full
str(feb.full)
#make graph
febfullgraph<- ggplot(data=feb.full, aes(x=dummytime, y=ArrivalpMin)) + 
  geom_rect(xmin = 3.8, xmax = 23.5, ymin = -Inf, ymax = Inf, fill = "gray", alpha = 0.04)+
  geom_rect(xmin = 0, xmax = 3.8, ymin = -Inf, ymax = Inf, fill = "navy", alpha = 0.01)+
  geom_rect(xmin = 23.5, xmax = 25.7, ymin = -Inf, ymax = Inf, fill = "navy", alpha = 0.01)+
  geom_vline(xintercept = 1, color= "red", size=1.0,linetype="dashed") +
  geom_vline(xintercept = 26.8, size=1.0,color= "red") +
  geom_bar(width=1, stat="identity", fill="black")+
  xlab("Time of Day (h)")+
  ylab("Arrivals/Min")
febfullgraph+theme_classic()+
  scale_x_continuous(expand=c(0,0.6),breaks=c(1,5,9,13,17,21,25,29,33,37,41,45))+
  scale_y_continuous(expand = c(0, 0))

#March Cycle Full Moon
march.full<- subset(moongraphdata,Month=="March")
march.full<- subset(march.full, MoonPhase=="e.full")
march.full
str(march.full)
attach(march.full)
#create dummy variable for time periods based on number of census periods
time<-c(1,2,3,4,5,6,7,8,9,10,11,12,13,14,15,16,17,18,19,20,21,22,23,24,25,26,27,28,29,30,31,32,33,34,35,36,37,38,39,40,41,42,43,44,45,46,47,48)
timedf<-data.frame(time)
timedf
march.full$dummytime<-timedf$time
march.full
str(march.full)
#make graph
marchfullgraph<- ggplot(data=march.full, aes(x=dummytime, y=ArrivalpMin)) + 
  geom_rect(xmin = 1.8, xmax = 21, ymin = -Inf, ymax = Inf, fill = "gray", alpha = 0.04)+
  geom_rect(xmin = 0, xmax = 1.8, ymin = -Inf, ymax = Inf, fill = "navy", alpha = 0.01)+
  geom_rect(xmin = 21, xmax = 22.8, ymin = -Inf, ymax = Inf, fill = "navy", alpha = 0.01)+
  geom_vline(xintercept = 0.5, color= "red", size=1.0,linetype="dashed") +
  geom_vline(xintercept = 25.8, size=1.0, color= "red") +
  geom_bar(width=1, stat="identity", fill="black")+
  xlab("Time of Day (h)")+
  ylab("Arrivals/Min")
marchfullgraph+theme_classic()+
  scale_x_continuous(expand=c(0,0.6),breaks=c(1,5,9,13,17,21,25,29,33,37,41,45))+
  scale_y_continuous(expand = c(0, 0))

#March Cycle Waning Gibbous Moon
march.wangib<- subset(moongraphdata,Month=="March")
march.wangib<- subset(march.wangib, MoonPhase=="f.wangib")
march.wangib
str(march.wangib)
attach(march.wangib)
#create dummy variable for time periods based on number of census periods
time<-c(1,2,3,4,5,6,7,8,9,10,11,12,13,14,15,16,17,18,19,20,21,22,23,24,25,26,27,28,29,30,31,32,33,34,35,36,37,38,39,40,41,42,43,44,45)
timedf<-data.frame(time)
timedf
march.wangib$dummytime<-timedf$time
march.wangib
str(march.wangib)
#make graph
marchwangibgraph<- ggplot(data=march.wangib, aes(x=dummytime, y=ArrivalpMin)) + 
  geom_rect(xmin = 0, xmax = 18.8, ymin = -Inf, ymax = Inf, fill = "gray", alpha = 0.04)+
  geom_rect(xmin = 18.8, xmax = 21.2, ymin = -Inf, ymax = Inf, fill = "navy", alpha = 0.01)+
  geom_vline(xintercept = 4.3, color= "red", size=1.0, linetype="dashed") +
  geom_vline(xintercept = 28, size=1.0,color= "red") +
  geom_bar(width=1, stat="identity", fill="black")+
  xlab("Time of Day (h)")+
  ylab("Arrivals/Min")
marchwangibgraph+theme_classic()+
  scale_x_continuous(expand=c(0,0.6),breaks=c(1,5,9,13,17,21,25,29,33,37,41,45))+
  scale_y_continuous(expand = c(0, 0))

#March Cycle Third Quarter Moon
march.lastquart<- subset(moongraphdata,Month=="March")
march.lastquart<- subset(march.lastquart, MoonPhase=="g.lastquart")
march.lastquart
str(march.lastquart)
attach(march.lastquart)
#create dummy variable for time periods based on number of census periods
time<-c(1,2,3,4,5,6,7,8,9,10,11,12,13,14,15,16,17,18,19,20,21,22,23,24,25,26,27,28,29,30,31,32,33,34,35,36,37,38,39,40,41,42,43,44,45,46,47)
timedf<-data.frame(time)
timedf
march.lastquart$dummytime<-timedf$time
march.lastquart
str(march.lastquart)
#make graph
marchlastquartgraph<- ggplot(data=march.lastquart, aes(x=dummytime, y=ArrivalpMin)) + 
  geom_rect(xmin = 3, xmax = 21.7, ymin = -Inf, ymax = Inf, fill = "gray", alpha = 0.04)+
  geom_rect(xmin = 0, xmax = 3, ymin = -Inf, ymax = Inf, fill = "navy", alpha = 0.01)+
  geom_rect(xmin = 21.7, xmax = 24.1, ymin = -Inf, ymax = Inf, fill = "navy", alpha = 0.01)+
  geom_vline(xintercept = 14.2, color= "red", size=1.0,linetype="dashed") +
  geom_vline(xintercept = 37.5, size=1.0,color= "red") +
  geom_bar(width=1, stat="identity", fill="black")+
  xlab("Time of Day (h)")+
  ylab("Arrivals/Min")
marchlastquartgraph+theme_classic()+
  scale_x_continuous(expand=c(0,0.6),breaks=c(1,5,9,13,17,21,25,29,33,37,41,45))+
  scale_y_continuous(expand = c(0, 0))

#March Cycle Waning Crescent Moon
march.wancres<- subset(moongraphdata,Month=="April")
march.wancres<- subset(march.wancres, MoonPhase=="h.wancres")
march.wancres
str(march.wancres)
attach(march.wancres)
#create dummy variable for time periods based on number of census periods
time<-c(1,2,3,4,5,6,7,8,9,10,11,12,13,14,15,16,17,18,19,20,21,22,23,24,25,26,27,28,29,30,31,32,33,34,35,36,37,38,39,40,41,42,43,44,45,46,47,48)
timedf<-data.frame(time)
timedf
march.wancres$dummytime<-timedf$time
march.wancres
str(march.wancres)
#make graph
marchwancresgraph<- ggplot(data=march.wancres, aes(x=dummytime, y=ArrivalpMin)) + 
  geom_rect(xmin = 3.8, xmax = 22.6, ymin = -Inf, ymax = Inf, fill = "gray", alpha = 0.04)+
  geom_rect(xmin = 0, xmax = 3.8, ymin = -Inf, ymax = Inf, fill = "navy", alpha = 0.01)+
  geom_rect(xmin = 22.6, xmax = 25, ymin = -Inf, ymax = Inf, fill = "navy", alpha = 0.01)+
  geom_vline(xintercept = 21.2, color= "red", size=1.0,linetype="dashed") +
  geom_vline(xintercept = 45.2, size=1.0,color= "red") +
  geom_bar(width=1, stat="identity", fill="black")+
  xlab("Time of Day (h)")+
  ylab("Arrivals/Min")
marchwancresgraph+theme_classic()+
  scale_x_continuous(expand=c(0,0.6),breaks=c(1,5,9,13,17,21,25,29,33,37,41,45))+
  scale_y_continuous(expand = c(0, 0))

#March Cycle New Moon
march.new<- subset(moongraphdata,Month=="April")
march.new<- subset(march.new, MoonPhase=="a.new")
march.new
str(march.new)
attach(march.new)
#create dummy variable for time periods based on number of census periods
time<-c(1,2,3,4,5,6,7,8,9,10,11,12,13,14,15,16,17,18,19,20,21,22,23,24,25,26,27,28,29,30,31,32,33,34,35,36,37,38,39,40,41,42,43,44,45,46,47)
timedf<-data.frame(time)
timedf
march.new$dummytime<-timedf$time
march.new
str(march.new)
#make graph
marchnewgraph<- ggplot(data=march.new, aes(x=dummytime, y=ArrivalpMin)) + 
  geom_rect(xmin = 4, xmax = 22.5, ymin = -Inf, ymax = Inf, fill = "gray", alpha = 0.04)+
  geom_rect(xmin = 0, xmax = 4, ymin = -Inf, ymax = Inf, fill = "navy", alpha = 0.01)+
  geom_rect(xmin = 22.5, xmax = 25, ymin = -Inf, ymax = Inf, fill = "navy", alpha = 0.01)+
  geom_vline(xintercept = 26.4, size=1.0, color= "red", linetype="dashed") +
  geom_bar(width=1, stat="identity", fill="black")+
  xlab("Time of Day (h)")+
  ylab("Arrivals/Min")
marchnewgraph+theme_classic()+
  scale_x_continuous(expand=c(0,0.6),breaks=c(1,5,9,13,17,21,25,29,33,37,41,45))+
  scale_y_continuous(expand = c(0, 0))

#March Cycle Waxing Crescent
march.waxcres<- subset(moongraphdata,Month=="April")
march.waxcres<- subset(march.waxcres, MoonPhase=="b.waxcres")
march.waxcres
str(march.waxcres)
attach(march.waxcres)
#create dummy variable for time periods based on number of census periods
time<-c(1,2,3,4,5,6,7,8,9,10,11,12,13,14,15,16,17,18,19,20,21,22,23,24,25,26,27,28,29,30,31,32,33,34,35,36,37,38,39,40,41,42,43,44,45,46,47,48)
timedf<-data.frame(time)
timedf
march.waxcres$dummytime<-timedf$time
march.waxcres
str(march.waxcres)
#make graph
marchwaxcresgraph<- ggplot(data=march.waxcres, aes(x=dummytime, y=ArrivalpMin)) + 
  geom_rect(xmin = 4, xmax = 22.5, ymin = -Inf, ymax = Inf, fill = "gray", alpha = 0.04)+
  geom_rect(xmin = 0, xmax = 4, ymin = -Inf, ymax = Inf, fill = "navy", alpha = 0.01)+
  geom_rect(xmin = 22.5, xmax = 24.6, ymin = -Inf, ymax = Inf, fill = "navy", alpha = 0.01)+
  geom_vline(xintercept = 34, color= "red", size=1.0,linetype="dashed") +
  geom_vline(xintercept = 10.5, size=1.0,color= "red") +
  geom_bar(width=1, stat="identity", fill="black")+
  xlab("Time of Day (h)")+
  ylab("Arrivals/Min")
marchwaxcresgraph+theme_classic()+
  scale_x_continuous(expand=c(0,0.6),breaks=c(1,5,9,13,17,21,25,29,33,37,41,45))+
  scale_y_continuous(expand = c(0, 0))

#March Cycle First Quarter Moon
march.1quart<- subset(moongraphdata,Month=="April")
march.1quart<- subset(march.1quart, MoonPhase=="c.1stquart")
march.1quart
str(march.1quart)
attach(march.1quart)
#create dummy variable for time periods based on number of census periods
time<-c(1,2,3,4,5,6,7,8,9,10,11,12,13,14,15,16,17,18,19,20,21,22,23,24,25,26,27,28,29,30,31,32,33,34,35,36,37,38,39,40,41,42,43,44,45,46,47)
timedf<-data.frame(time)
timedf
march.1quart$dummytime<-timedf$time
march.1quart
str(march.1quart)
#make graph
march1quartgraph<- ggplot(data=march.1quart, aes(x=dummytime, y=ArrivalpMin)) + 
  geom_rect(xmin = 3, xmax = 21.8, ymin = -Inf, ymax = Inf, fill = "gray", alpha = 0.04)+
  geom_rect(xmin = 0, xmax = 3, ymin = -Inf, ymax = Inf, fill = "navy", alpha = 0.01)+
  geom_rect(xmin = 21.8, xmax = 23.8, ymin = -Inf, ymax = Inf, fill = "navy", alpha = 0.01)+
  geom_vline(xintercept = 37, color= "red",size=1.0, linetype="dashed") +
  geom_vline(xintercept = 15.4, size=1.0,color= "red") +
  geom_bar(width=1, stat="identity", fill="black")+
  xlab("Time of Day (h)")+
  ylab("Arrivals/Min")
march1quartgraph+theme_classic()+
  scale_x_continuous(expand=c(0,0.6),breaks=c(1,5,9,13,17,21,25,29,33,37,41,45))+
  scale_y_continuous(expand = c(0, 0))

#March Cycle Waxing Gibbous Moon
moongraphdata<- read.csv("moongraphdata.csv",header=TRUE)
march.waxgib<- subset(moongraphdata,Month=="April")
march.waxgib<- subset(march.waxgib, MoonPhase=="d.waxgib")
march.waxgib
str(march.waxgib)
attach(march.waxgib)
#create dummy variable for time periods based on number of census periods
time<-c(1,2,3,4,5,6,7,8,9,10,11,12,13,14,15,16,17,18,19,20,21,22,23,24,25,26,27,28,29,30,31,32,33,34,35,36,37,38,39,40,41,42,43,44,45,46,47,48)
timedf<-data.frame(time)
timedf
march.waxgib$dummytime<-timedf$time
march.waxgib
str(march.waxgib)
#make graph
marchwaxgibgraph<- ggplot(data=march.waxgib, aes(x=dummytime, y=ArrivalpMin)) + 
  geom_rect(xmin = 4, xmax = 22.8, ymin = -Inf, ymax = Inf, fill = "gray", alpha = 0.04)+
  geom_rect(xmin = 0, xmax = 4, ymin = -Inf, ymax = Inf, fill = "navy", alpha = 0.01)+
  geom_rect(xmin = 22.8, xmax = 24.8, ymin = -Inf, ymax = Inf, fill = "navy", alpha = 0.01)+
  geom_vline(xintercept = 44, color= "red",size=1.0, linetype="dashed") +
  geom_vline(xintercept = 21.8, size=1.0,color= "red") +
  geom_bar(width=1, stat="identity", fill="black")+
  xlab("Time of Day (h)")+
  ylab("Arrivals/Min")
marchwaxgibgraph+theme_classic()+
  scale_x_continuous(expand=c(0,0.6),breaks=c(1,5,9,13,17,21,25,29,33,37,41,45))+
  scale_y_continuous(expand = c(0, 0))

#March Cycle April Full Moon
april.full<- subset(moongraphdata,Month=="April")
april.full<- subset(april.full, MoonPhase=="e.full")
april.full
str(april.full)
attach(april.full)
#create dummy variable for time periods based on number of census periods
time<-c(1,2,3,4,5,6,7,8,9,10,11,12,13,14,15,16,17,18,19,20,21,22,23,24,25,26,27,28,29,30,31,32,33,34,35,36,37,38,39,40,41,42,43,44,45,46,47,48,49,50)
timedf<-data.frame(time)
timedf
april.full$dummytime<-timedf$time
april.full
str(april.full)
#make graph
aprilfullgraph<- ggplot(data=april.full, aes(x=dummytime, y=ArrivalpMin)) + 
  geom_rect(xmin = 4, xmax = 22.4, ymin = -Inf, ymax = Inf, fill = "gray", alpha = 0.04)+
  geom_rect(xmin = 0, xmax = 4, ymin = -Inf, ymax = Inf, fill = "navy", alpha = 0.01)+
  geom_rect(xmin = 22.4, xmax = 24.7, ymin = -Inf, ymax = Inf, fill = "navy", alpha = 0.01)+
  geom_vline(xintercept = 1.9, size=1.0, color= "red", linetype="dashed") +
  geom_vline(xintercept = 26, size=1.0, color= "red") +
  geom_bar(width=1, stat="identity", fill="black")+
  xlab("Time of Day (h)")+
  ylab("Arrivals/Min")
aprilfullgraph+theme_classic()+
  scale_x_continuous(expand=c(0,0.6),breaks=c(1,5,9,13,17,21,25,29,33,37,41,45,49))+
  scale_y_continuous(expand = c(0, 0))


############################################################
#        Calculating Percentage of Bees with Pollen        #
############################################################

#Calculating Percentage of Dancing Bees Who Brought Back Pollen At Night
#First subset data to include only observations with dances
dancersonly<- subset(nocturnaldata, TotalDacnes>0)
dancersonly$PercentDancersPollen<-as.numeric(dancersonly$PercentDancersPollen) #make sure factor is numeric

#Next calculate percentage of bees who brought back pollen for each time of day
meanpollencount<- summarySE(nocturnal, measurevar="PercentDancersPollen",groupvars=c("TimeOfDay"), na.rm=TRUE)
meanpollencount


#Making graph showing activity throughout night for multiple months (Fig 2)

#December night of full moon dusk through dawn activity
dec.night<- subset(nocturnaldata,Month=="December")
dec.night<- subset(dec.night, DayRelationToFullMoon=="DayOf")
dec.night
str(dec.night)
attach(dec.night)
#create dummy variable for time periods based on number of census periods
time<-c(1,2,3,4,5,6,7,8,9,10,11,12,13,14,15,16,17,18,19,20,21,22,23,24,25,26,27)
timedf<-data.frame(time)
timedf
dec.night$dummytime<-timedf$time
dec.night
str(dec.night)
#make graph
decnightgraph<- ggplot(data=dec.night, aes(x=dummytime, y=TotalArrivals)) + 
  geom_rect(xmin = 3.5, xmax = 23.7, ymin = -Inf, ymax = Inf, fill = "gray", alpha = 0.04)+
  geom_rect(xmin = 0, xmax = 3.5, ymin = -Inf, ymax = Inf, fill = "navy", alpha = 0.01)+
  geom_rect(xmin = 23.7, xmax = 26.2, ymin = -Inf, ymax = Inf, fill = "navy", alpha = 0.01)+
  geom_vline(xintercept = 26.8, size=1.0, color= "red") +
  geom_bar(width=1, stat="identity", fill="black")+
  xlab("Time of Day (h)")+
  ylab("Arrivals/Census Period")
decnightgraph+theme_classic()+
  scale_x_continuous(expand=c(0,0.6),breaks=c(1,5,9,13,17,21,25))+
  scale_y_continuous(expand = c(0, 0))


#Making graph of May full moon dusk through dawn activity
may.night<- subset(nocturnaldata,Month=="May")
may.night<- subset(may.night, DayRelationToFullMoon=="DayOf")
may.night
str(may.night)
attach(may.night)
#create dummy variable for time periods based on number of census periods
time<-c(1,2,3,4,5,6,7,8,9,10,11,12,13,14,15,16,17,18,19,20,21,22,23,24,25)
timedf<-data.frame(time)
timedf
may.night$dummytime<-timedf$time
may.night
str(may.night)
#make graph
maynightgraph<- ggplot(data=may.night, aes(x=dummytime, y=TotalArrivals)) + 
  geom_rect(xmin = 5, xmax = 22.2, ymin = -Inf, ymax = Inf, fill = "gray", alpha = 0.04)+
  geom_rect(xmin = 2.5, xmax = 5, ymin = -Inf, ymax = Inf, fill = "navy", alpha = 0.01)+
  geom_rect(xmin = 22.2, xmax = 24.7, ymin = -Inf, ymax = Inf, fill = "navy", alpha = 0.01)+
  geom_vline(xintercept = 3.3, color= "red", size=1.0,linetype="dashed") +
  geom_bar(width=1, stat="identity", fill="black")+
  xlab("Time of Day (h)")+
  ylab("Arrivals/Census Period")
maynightgraph+theme_classic()+
  scale_x_continuous(expand=c(0,0.6),breaks=c(1,5,9,13,17,21,25))+
  scale_y_continuous(expand = c(0, 0))


#Making graph of Jan full moon all activity
#Pull out data for just that moon phase
jan.full<- subset(nocturnaldata,Month=="January") #subset data
jan.full<- subset(jan.full, DayRelationToFullMoon=="DayOf")
jan.full
str(jan.full)
attach(jan.full)
#create dummy variable for time periods based on number of census periods
time<-c(1,2,3,4,5,6,7,8,9,10,11,12,13,14,15,16,17,18,19,20,21,22,23,24,25,26,27,28,29,30,31,32,33,34,35,36,37,38,39,40,41,42,43,44,45,46,47,48)
timedf<-data.frame(time)
timedf
jan.full$dummytime<-timedf$time
jan.full
#make graph
janfullgraph<- ggplot(data=jan.full, aes(x=dummytime, y=TotalArrivals)) + 
  geom_rect(xmin = 3.5, xmax = 23.5, ymin = -Inf, ymax = Inf, fill = "gray", alpha = 0.04)+ #rectangles added based on times of sunrise/sunset, twilight
  geom_rect(xmin = 0, xmax = 3.5, ymin = -Inf, ymax = Inf, fill = "navy", alpha = 0.01)+
  geom_rect(xmin = 23.5, xmax = 26, ymin = -Inf, ymax = Inf, fill = "navy", alpha = 0.01)+
  geom_vline(xintercept = 1.5, color= "red", size=1.5, linetype="dashed") + #lines added for moonrise/set
  geom_vline(xintercept = 27.8, size=1.0, color= "red") +
  geom_bar(width=1, stat="identity", fill="black")+
  xlab("Time of Day (h)")+
  ylab("Arrivals/Census Period")
janfullgraph+theme_classic()+
  scale_x_continuous(expand=c(0,0.6),breaks=c(1,5,9,13,17,21,25,29,33,37,41,45))+
  scale_y_continuous(expand = c(0, 0))+ 
  geom_vline(xintercept = 1.53) 


#Making graph of March full moon all activity
march.full<- subset(nocturnaldata,Month=="March")
march.full<- subset(march.full, DayRelationToFullMoon=="DayOf")
march.full
str(march.full)
attach(march.full)
#create dummy variable for time periods based on number of census periods
time<-c(1,2,3,4,5,6,7,8,9,10,11,12,13,14,15,16,17,18,19,20,21,22,23,24,25,26,27,28,29,30,31,32,33,34,35,36,37,38,39,40,41,42,43,44,45,46,47,48)
timedf<-data.frame(time)
timedf
march.full$dummytime<-timedf$time
march.full
str(march.full)
#make graph
marchfullgraph<- ggplot(data=march.full, aes(x=dummytime, y=TotalArrivals)) + 
  geom_rect(xmin = 1.8, xmax = 21, ymin = -Inf, ymax = Inf, fill = "gray", alpha = 0.04)+
  geom_rect(xmin = 0, xmax = 1.8, ymin = -Inf, ymax = Inf, fill = "navy", alpha = 0.01)+
  geom_rect(xmin = 21, xmax = 22.8, ymin = -Inf, ymax = Inf, fill = "navy", alpha = 0.01)+
  geom_vline(xintercept = 0.5, color= "red", size=1.0,linetype="dashed") +
  geom_vline(xintercept = 25.8, size=1.0, color= "red") +
  geom_bar(width=1, stat="identity", fill="black")+
  xlab("Time of Day (h)")+
  ylab("Arrivals/Census Period")
marchfullgraph+theme_classic()+
  scale_x_continuous(expand=c(0,0.6),breaks=c(1,5,9,13,17,21,25,29,33,37,41,45))+
  scale_y_continuous(expand = c(0, 0))


############################################################
#        Analyzing Dawn vs Dusk Activity Separately        #
############################################################

#Analyzing dawn vs dusk activity
#first pull out twilight data
twilightonly<-subset(nocturnaldata, TimeOfDay=="twilight")
str(twilightonly)

#Analyze total activity dawn vs dusk
dawnduskmodel1<- glmmTMB(TotalArrivals~TwilightTime+Season+TwilightTime*Season+(1|ColonyID), family="nbinom2", data=twilightonly)
dawnduskmodel1_simres<-DHARMa::simulateResiduals(dawnduskmodel1)
plot(dawnduskmodel1_simres) #Model diagnostics good
performance::r2(dawnduskmodel1)  #R2 is good
AIC(dawnduskmodel1)  #AIC lower than other models

dawnduskmodel2<- glmmTMB(TotalArrivals~TwilightTime+Season+(1|ColonyID), family="nbinom2", data=twilightonly)
dawnduskmodel2_simres<-DHARMa::simulateResiduals(dawnduskmodel2)
plot(dawnduskmodel2_simres) #Model diagnostics good
performance::r2(dawnduskmodel2)  #R2 is ok
AIC(dawnduskmodel2)  #AIC higher than model 1

dawnduskmodel3<- glmmTMB(TotalArrivals~TwilightTime+(1|ColonyID), family="nbinom2", data=twilightonly)
dawnduskmodel3_simres<-DHARMa::simulateResiduals(dawnduskmodel3)
plot(dawnduskmodel3_simres) #Model diagnostics good
performance::r2(dawnduskmodel3)  #R2 is low
AIC(dawnduskmodel3)  #AIC higher than model 1


#Analyzing final model selected
summary(dawnduskmodel1)
car::Anova((dawnduskmodel1))
emmeans(dawnduskmodel1, pairwise~TwilightTime*Season)

#Pulling out effects
dawnduskeffect<- predictorEffects(dawnduskmodel1, ~Season*TwilightTime)
dawnduskmargmeans<- as.data.frame(dawnduskeffect, row.names=NULL, optional=FALSE, make.names=TRUE)
dawnduskmargmeans
dawnduskmargdataframe<-do.call(rbind.data.frame, dawnduskmargmeans)
dawnduskmargdataframe

#Graphing dawn vs dusk activity over seasons
dawnduskplot<- ggplot(dawnduskmargdataframe, aes(x=reorder(Season,fit), y=fit, colour=TwilightTime, group=TwilightTime))+
  geom_errorbar(aes(ymin=fit-se, ymax=fit+se), width=.1)+
  geom_line()+
  geom_point()+
  xlab("Season")+
  ylab("Mean Arrival Rate (# bees/census period)")
dawnduskplot+theme_classic()+labs(colour="Diel Period")+
  scale_colour_manual(values=cbp2)


#Graphing seasonal differences in activity as a boxplot
data_new <- nocturnaldata                    # Duplicate data
data_new$Season <- factor(data_new$Season,    # Reorder factor levels
                         c("Autumn", "Winter", "Summer"))
data_new

seasonplot<- ggplot(data_new, aes(x=Season, y=TotalArrivals, fill=TimeOfDay))+
  geom_boxplot()+
  xlab("Season")+
  ylab("Arrival Rate (# bees/census period)")
seasonplot+theme_classic()+labs(colour="Diel Time")+
  scale_colour_manual(values=cbp2)
