# Supplementary material for: A hard day’s night: Patterns in the diurnal and nocturnal foraging behavior of Apis dorsata across lunar cycles and seasons
Source: PLoS One. 2021 Oct 22;16(10):e0258604. doi: 10.1371/journal.pone.0258604 (PMC8535376; doi:10.1371/journal.pone.0258604)
Supplement: S1 Datasheet — This CSV file was used for the analyses discussed in the manuscript. (CSV) [file pone.0258604.s007.csv]

	Date	VideoName	Month	MoonPhase	LunarCycle	MoonriseTime	MoonsetTime	Sunset.Time	Sunrise.Time	AstroTwilightNightStop	AstrioTwilightStart	TimeOfDay	UseableCensusTime	TotalArrivals	CensusDuration	ArrivalpMin
189	1/21/2019	21-1-19 5.57pm	January	e.full	January	18:32	7:39	18:15	6:46	19:29	5:32	twilight	18.26666667	94	10	9.4	1	1to3	4to23	24to25	26to
190	1/21/2019	21-1-19 6.42pm	January	e.full	January	18:32	7:39	18:15	6:46	19:29	5:32	twilight	18.76666667	656	10	65.6	2
191	1/21/2019	21-1-19 7.04PM	January	e.full	January	18:32	7:39	18:15	6:46	19:29	5:32	twilight	19.26666667	111	10	11.1	3
192	1/21/2009	21-1-19 7.27pm; 21-1-19 7.50p	January	e.full	January	18:32	7:39	18:15	6:46	19:29	5:32	night	19.76666667	123	10	12.3	4
193	1/21/2019	21-1-19 8.13pm	January	e.full	January	18:32	7:39	18:15	6:46	19:29	5:32	night	20.26666667	124	10	12.4	5
194	1/21/2019	21-1-19 8.36pm	January	e.full	January	18:32	7:39	18:15	6:46	19:29	5:32	night	20.76666667	81	10	8.1	6
195	1/21/2019	21-1-19 8.58pm	January	e.full	January	18:32	7:39	18:15	6:46	19:29	5:32	night	21.26666667	173	10	17.3	7
196	1/21/2019	21-1-19 9.44pm	January	e.full	January	18:32	7:39	18:15	6:46	19:29	5:32	night	21.76666667	319	10	31.9	8
197	1/21/2019	21-1-19 10.07pm	January	e.full	January	18:32	7:39	18:15	6:46	19:29	5:32	night	22.26666667	253	10	25.3	9
198	1/21/2019	21-1-19 10.29pm; 21-1-19 10.52pm	January	e.full	January	18:32	7:39	18:15	6:46	19:29	5:32	night	22.76666667	213	10	21.3	10
199	1/21/2019	21-1-19 11.25pm	January	e.full	January	18:32	7:39	18:15	6:46	19:29	5:32	night	23.43333333	303	10	30.3	11
200	1/21/2019	21-1-19 11.48pm	January	e.full	January	18:32	7:39	18:15	6:46	19:29	5:32	night	23.93333333	299	10	29.9	12
201	1/22/2019	22-1-19 0.11am	January	e.full	January	18:32	7:39	18:15	6:46	19:29	5:32	night	0.433333333	290	10	29	13
202	1/22/2019	22-1-19 0.57am	January	e.full	January	18:32	7:39	18:15	6:46	19:29	5:32	night	0.95	186	10	18.6	14
203	1/22/2019	22-1-19 1.20am	January	e.full	January	18:32	7:39	18:15	6:46	19:29	5:32	night	1.45	179	10	17.9	15
204	1/22/2019	22-1-19 1.43am	January	e.full	January	18:32	7:39	18:15	6:46	19:29	5:32	night	1.933333333	86	10	8.6	16
205	1/22/2019	22-1-19 2.06am; 22-1-19 2.29am	January	e.full	January	18:32	7:39	18:15	6:46	19:29	5:32	night	2.433333333	74	10	7.4	17
206	1/22/2019	22-1-19 2.52am	January	e.full	January	18:32	7:39	18:15	6:46	19:29	5:32	night	2.933333333	299	10	29.9	18
207	1/22/2019	22-1-19 3.15am	January	e.full	January	18:32	7:39	18:15	6:46	19:29	5:32	night	3.383333333	221	10	22.1	19
208	1/22/2019	22-1-19 3.38am; 22-1-19 4.01am	January	e.full	January	18:32	7:39	18:15	6:46	19:29	5:32	night	3.883333333	104	10	10.4	20
209	1/22/2019	22-1-19 4.23am	January	e.full	January	18:32	7:39	18:15	6:46	19:29	5:32	night	4.433333333	122	10	12.2	21
210	1/22/2019	22-1-19 4.46am	January	e.full	January	18:32	7:39	18:15	6:46	19:29	5:32	night	4.933333333	49	10	4.9	22
211	1/22/2019	22-1-19 5.09am; 22-1-19 5.?	January	e.full	January	18:32	7:39	18:15	6:46	19:29	5:32	night	5.433333333	46	10	4.6	23
212	1/22/2019	22-1-19 5.54am	January	e.full	January	18:32	7:39	18:15	6:46	19:29	5:32	twilight	5.933333333	4	10	0.4	24
213	1/22/2019	22-1-19 6.17am	January	e.full	January	18:32	7:39	18:15	6:46	19:29	5:32	twilight	6.433333333	7	10	0.7	25
214	1/22/2019	22-1-19 6.40am	January	e.full	January	18:32	7:39	18:15	6:46	19:29	5:32	day	6.933333333	1	10	0.1	26
215	1/22/2019	22-1-19 7.26am	January	e.full	January	18:32	7:39	18:15	6:46	19:29	5:32	day	7.433333333	3	10	0.3	27
216	1/22/2019	22-1-19 7.42am	January	e.full	January	18:32	7:39	18:15	6:46	19:29	5:32	day	7.916666667	342	10	34.2	28
217	1/22/2019	22-1-19 8.27am	January	e.full	January	18:32	7:39	18:15	6:46	19:29	5:32	day	8.45	17	10	1.7	29
218	1/22/2019	22-1-19 8.50am	January	e.full	January	18:32	7:39	18:15	6:46	19:29	5:32	day	8.933333333	16	10	1.6	30
219	1/22/2019	22-1-19 9.13am	January	e.full	January	18:32	7:39	18:15	6:46	19:29	5:32	day	9.433333333	27	10	2.7	31
220	1/22/2019	22-1-19 9.36am; 22-1-19 9.58am	January	e.full	January	18:32	7:39	18:15	6:46	19:29	5:32	day	9.933333333	132	10	13.2	32
221	1/22/2019	22-1-19 10.21am	January	e.full	January	18:32	7:39	18:15	6:46	19:29	5:32	day	10.43333333	41	10	4.1	33
222	1/22/2019	22-1-19 10.44am	January	e.full	January	18:32	7:39	18:15	6:46	19:29	5:32	day	10.93333333	38	10	3.8	34
223	1/22/2019	22-1-19 11.07am; 22-1-19 11.29am	January	e.full	January	18:32	7:39	18:15	6:46	19:29	5:32	day	11.43333333	42	10	4.2	35
224	1/22/2019	22-1-19 11.52am	January	e.full	January	18:32	7:39	18:15	6:46	19:29	5:32	day	11.93333333	68	10	6.8	36
225	1/22/2019	22-1-19 12.15pm	January	e.full	January	18:32	7:39	18:15	6:46	19:29	5:32	day	12.35	76	10	7.6	37
226	1/22/2019	22-1-19 12.36pm; 22-1-19 12.58pm	January	e.full	January	18:32	7:39	18:15	6:46	19:29	5:32	day	12.93333333	42	10	4.2	38
227	1/22/2019	22-1-19 1.21pm	January	e.full	January	18:32	7:39	18:15	6:46	19:29	5:32	day	13.43333333	51	10	5.1	39
228	1/22/2019	22-1-19 1.43pm	January	e.full	January	18:32	7:39	18:15	6:46	19:29	5:32	day	13.93333333	36	10	3.6	40
229	1/22/2019	22-1-19 2.06pm; 22-1-19 2.29pm	January	e.full	January	18:32	7:39	18:15	6:46	19:29	5:32	day	14.43333333	45	10	4.5	41
230	1/22/2019	22-1-19 2.52pm	January	e.full	January	18:32	7:39	18:15	6:46	19:29	5:32	day	14.93333333	32	10	3.2	42
231	1/22/2019	22-1-19 3.15pm	January	e.full	January	18:32	7:39	18:15	6:46	19:29	5:32	day	15.43333333	35	10	3.5	43
232	1/22/2019	22-1-19 3.37pm; 22-1-19 4.00pm	January	e.full	January	18:32	7:39	18:15	6:46	19:29	5:32	day	15.93333333	23	10	2.3	44
233	1/22/2019	22-1-19 4.23pm	January	e.full	January	18:32	7:39	18:15	6:46	19:29	5:32	day	16.43333333	28	10	2.8	45
234	1/22/2019	22-1-19 4.46pm	January	e.full	January	18:32	7:39	18:15	6:46	19:29	5:32	day	16.93333333	28	10	2.8	46
235	1/22/2019	22-1-19 5.08pm; 22-1-19 5.31m	January	e.full	January	18:32	7:39	18:15	6:46	19:29	5:32	day	17.43333333	16	10	1.6	47
236	1/22/2019	22-1-19 5.54pm	January	e.full	January	18:32	7:39	18:15	6:46	19:29	5:32	day	17.9	50	9.5	5.263157895	48
264	1/24/2019	24-1-19 5.51pm; 6.14pm	January	f.wangib	January	21:39	10:15	18:17	6:46	19:31	5:32	twilight	18.16666667	169	10	16.9
265	1/24/2019	24-1-19 6.37pm	January	f.wangib	January	21:39	10:15	18:17	6:46	19:31	5:32	twilight	18.66666667	1850	10	185
266	1/24/2019	24-1-19 7.00pm	January	f.wangib	January	21:39	10:15	18:17	6:46	19:31	5:32	twilight	19.16666667	1509	10	150.9
267	1/24/2019	24-1-19 7.23pm; 7.46pm	January	f.wangib	January	21:39	10:15	18:17	6:46	19:31	5:32	night	19.66666667	522	10	52.2
268	1/24/2019	24-1-19 8.09pm	January	f.wangib	January	21:39	10:15	18:17	6:46	19:31	5:32	night	20.16666667	443	10	44.3
269	1/24/2019	24-1-19 8.32pm	January	f.wangib	January	21:39	10:15	18:17	6:46	19:31	5:32	night	20.66666667	553	10	55.3
270	1/24/2019	24-1-19 8.55pm; 9.18pm	January	f.wangib	January	21:39	10:15	18:17	6:46	19:31	5:32	night	21.16666667	174	10	17.4
271	1/24/2019	24-1-19 9.41pm	January	f.wangib	January	21:39	10:15	18:17	6:46	19:31	5:32	night	21.68333333	187	10	18.7
272	1/24/2019	24-1-19 10.04pm	January	f.wangib	January	21:39	10:15	18:17	6:46	19:31	5:32	night	22.16666667	139	10	13.9
273	1/24/2019	24-1-19 10.27pm	January	f.wangib	January	21:39	10:15	18:17	6:46	19:31	5:32	night	22.66666667	221	10	22.1
274	1/24/2019	24-1-19 10.50pm; 11.13pm	January	f.wangib	January	21:39	10:15	18:17	6:46	19:31	5:32	night	23.16666667	191	10	19.1
275	1/24/2019	NO DATA FOR THIS TIME PERIOD	January	f.wangib	January	21:39	10:15	18:17	6:46	19:31	5:32	night	23.75	NA	10
276	1/25/2019	NO DATA FOR THIS TIME PERIOD	January	f.wangib	January	21:39	10:15	18:17	6:46	19:31	5:32	night	0.166666667	NA	10
277	1/25/2019	25-1-19 0.43am	January	f.wangib	January	21:39	10:15	18:17	6:46	19:31	5:32	night	0.666666667	282	10	28.2
278	1/25/2019	25-1-19 1.06am	January	f.wangib	January	21:39	10:15	18:17	6:46	19:31	5:32	night	1.166666667	365	10	36.5
279	1/25/2019	25-1-19 1.29am	January	f.wangib	January	21:39	10:15	18:17	6:46	19:31	5:32	night	1.666666667	361	10	36.1
280	1/25/2019	25-1-19 1.52am; 2.15am	January	f.wangib	January	21:39	10:15	18:17	6:46	19:31	5:32	night	2.166666667	211	10	21.1
281	1/25/2019	25-1-19 2.38am	January	f.wangib	January	21:39	10:15	18:17	6:46	19:31	5:32	night	2.666666667	177	10	17.7
282	1/25/2019	25-1-19 3.01am	January	f.wangib	January	21:39	10:15	18:17	6:46	19:31	5:32	night	3.166666667	172	10	17.2
283	1/25/2019	25-1-19 3.34am	January	f.wangib	January	21:39	10:15	18:17	6:46	19:31	5:32	night	3.666666667	567	10	56.7
284	1/25/2019	25-1-19 3.57am	January	f.wangib	January	21:39	10:15	18:17	6:46	19:31	5:32	night	4.166666667	572	10	57.2
285	1/25/2019	25-1-19 4.20am; 4.43am	January	f.wangib	January	21:39	10:15	18:17	6:46	19:31	5:32	night	4.666666667	363	10	36.3
286	1/25/2019	25-1-19 5.06am	January	f.wangib	January	21:39	10:15	18:17	6:46	19:31	5:32	night	5.166666667	369	10	36.9
287	1/25/2019	25-1-19 5.29am	January	f.wangib	January	21:39	10:15	18:17	6:46	19:31	5:32	twilight	5.666666667	244	10	24.4
288	1/25/2019	25-1-19 5.52am; 6.15am	January	f.wangib	January	21:39	10:15	18:17	6:46	19:31	5:32	twilight	6.166666667	149	10	14.9
289	1/25/2019	25-1-19 6.38am	January	f.wangib	January	21:39	10:15	18:17	6:46	19:31	5:32	twilight	6.666666667	103	10	10.3
290	1/25/2019	25-1-19 7.01am	January	f.wangib	January	21:39	10:15	18:17	6:46	19:31	5:32	day	7.166666667	19	10	1.9
291	1/25/2019	25-1-19 7.34am	January	f.wangib	January	21:39	10:15	18:17	6:46	19:31	5:32	day	7.666666667	15	10	1.5
292	1/25/2019	25-1-19 7.57am	January	f.wangib	January	21:39	10:15	18:17	6:46	19:31	5:32	day	8.166666667	25	10	2.5
293	1/25/2019	25-1-19 8.19am; 8.42am	January	f.wangib	January	21:39	10:15	18:17	6:46	19:31	5:32	day	8.666666667	17	10	1.7
294	1/25/2019	25-1-19 9.05am	January	f.wangib	January	21:39	10:15	18:17	6:46	19:31	5:32	day	9.166666667	36	10	3.6
295	1/25/2019	25-1-19 9.28am	January	f.wangib	January	21:39	10:15	18:17	6:46	19:31	5:32	day	9.666666667	35	10	3.5
296	1/25/2019	25-1-19 9.51am; 10.13am	January	f.wangib	January	21:39	10:15	18:17	6:46	19:31	5:32	day	10.16666667	16	10	1.6
297	1/25/2019	25-1-19 10.36am	January	f.wangib	January	21:39	10:15	18:17	6:46	19:31	5:32	day	10.66666667	24	10	2.4
298	1/25/2019	25-1-19 10.59am	January	f.wangib	January	21:39	10:15	18:17	6:46	19:31	5:32	day	11.16666667	25	10	2.5
299	1/25/2019	25-1-19 11.22am; 11.44am	January	f.wangib	January	21:39	10:15	18:17	6:46	19:31	5:32	day	11.66666667	45	10	4.5
300	1/25/2019	25-1-19 12.07pm	January	f.wangib	January	21:39	10:15	18:17	6:46	19:31	5:32	day	12.16666667	57	10	5.7
301	1/25/2019	25-1-19 12..44pm	January	f.wangib	January	21:39	10:15	18:17	6:46	19:31	5:32	day	12.76666667	59	10	5.9
302	1/25/2019	25-1-19 1.06pm	January	f.wangib	January	21:39	10:15	18:17	6:46	19:31	5:32	day	13.16666667	30	10	3
303	1/25/2019	25-1-19 1.29pm	January	f.wangib	January	21:39	10:15	18:17	6:46	19:31	5:32	day	13.66666667	16	10	1.6
304	1/25/2019	25-1-19 1.52pm; 2.14pm	January	f.wangib	January	21:39	10:15	18:17	6:46	19:31	5:32	day	14.16666667	15	10	1.5
305	1/25/2019	25-1-19 2.37pm	January	f.wangib	January	21:39	10:15	18:17	6:46	19:31	5:32	day	14.66666667	9	10	0.9
306	1/25/2019	25-1-19 3.00pm	January	f.wangib	January	21:39	10:15	18:17	6:46	19:31	5:32	day	15.16666667	5	10	0.5
307	1/25/2019	25-1-19 3.23pm; 3.45pm	January	f.wangib	January	21:39	10:15	18:17	6:46	19:31	5:32	day	15.66666667	7	10	0.7
308	1/25/2019	25-1-19 4.08pm	January	f.wangib	January	21:39	10:15	18:17	6:46	19:31	5:32	day	16.16666667	3	10	0.3
309	1/25/2019	25-1-19 4.31pm	January	f.wangib	January	21:39	10:15	18:17	6:46	19:31	5:32	day	16.66666667	12	10	1.2
310	1/25/2019	25-1-19 4.54pm; 5.17pm	January	f.wangib	January	21:39	10:15	18:17	6:46	19:31	5:32	day	17.16666667	12	10	1.2
311	1/25/2019	25-1-19 5.39pm	January	f.wangib	January	21:39	10:15	18:17	6:46	19:31	5:32	day	17.66666667	27	10	2.7
312	1/28/2019	28-1-19 6.04pm	January	g.lastquart	January	1:16	13:12	18:18	6:46	19:32	5:32	twilight	18.13333333	36	10	3.6
313	1/28/2019	28-1-19 6.27pm; 28-1-19 6.50pm	January	g.lastquart	January	1:16	13:12	18:18	6:46	19:32	5:32	twilight	18.8	234	10	23.4
314	1/28/2019	28-1-19 6.50pm; 28-1-19 7.13pm	January	g.lastquart	January	1:16	13:12	18:18	6:46	19:32	5:32	twilight	19.13333333	16	10	1.6
315	1/28/2019	28-1-19 7.36pm	January	g.lastquart	January	1:16	13:12	18:18	6:46	19:32	5:32	night	19.8	26	10	2.6
316	1/28/2019	28-1-19 7.59pm	January	g.lastquart	January	1:16	13:12	18:18	6:46	19:32	5:32	night	20.13333333	63	10	6.3
317	1/28/2019	28-1-19 8.45pm	January	g.lastquart	January	1:16	13:12	18:18	6:46	19:32	5:32	night	20.8	16	10	1.6
318	1/28/2019	28-1-19 9.08pm	January	g.lastquart	January	1:16	13:12	18:18	6:46	19:32	5:32	night	21.13333333	19	10	1.9
319	1/28/2019	28-1-19 9.31pm; 28-1-19 9.54pm	January	g.lastquart	January	1:16	13:12	18:18	6:46	19:32	5:32	night	21.8	15	10	1.5
320	1/28/2019	28-1-19 9.54pm; 28-1-19 10.17pm	January	g.lastquart	January	1:16	13:12	18:18	6:46	19:32	5:32	night	22.13333333	13	10	1.3
321	1/28/2019	28-1-19 10.40pm	January	g.lastquart	January	1:16	13:12	18:18	6:46	19:32	5:32	night	22.8	6	10	0.6
322	1/28/2019	28-1-19 11.03pm	January	g.lastquart	January	1:16	13:12	18:18	6:46	19:32	5:32	night	23.13333333	16	10	1.6
323	1/28/2019	28-1-19 11.34m; 28-1-19 11.57m	January	g.lastquart	January	1:16	13:12	18:18	6:46	19:32	5:32	night	23.8	25	10	2.5
324	1/28/2019	28-1-19 11.57pm	January	g.lastquart	January	1:16	13:12	18:18	6:46	19:32	5:32	night	0.133333333	196	10	19.6
325	1/29/2019	29-1-19 0.43am	January	g.lastquart	January	1:16	13:12	18:18	6:46	19:32	5:32	night	0.8	359	10	35.9
326	1/29/2019	29-1-19 1.06am	January	g.lastquart	January	1:16	13:12	18:18	6:46	19:32	5:32	night	1.133333333	151	10	15.1
327	1/29/2019	29-1-19 1.29am; 29-1-19 1.52am	January	g.lastquart	January	1:16	13:12	18:18	6:46	19:32	5:32	night	1.8	212	10	21.2
328	1/29/2019	29-1-19 1.52am	January	g.lastquart	January	1:16	13:12	18:18	6:46	19:32	5:32	night	2.133333333	429	10	42.9
329	1/29/2019	29-1-19 2.38am	January	g.lastquart	January	1:16	13:12	18:18	6:46	19:32	5:32	night	2.633333333	366	10	36.6
330	1/29/2019	29-1-19 3.01am	January	g.lastquart	January	1:16	13:12	18:18	6:46	19:32	5:32	night	3.133333333	244	10	24.4
331	1/29/2019	29-1-19 3.36am	January	g.lastquart	January	1:16	13:12	18:18	6:46	19:32	5:32	night	3.633333333	212	10	21.2
332	1/29/2019	29-1-19 3.59am	January	g.lastquart	January	1:16	13:12	18:18	6:46	19:32	5:32	night	4.133333333	224	10	22.4
333	1/29/2019	29-1-19 4.22am; 29-1-19 4.45am	January	g.lastquart	January	1:16	13:12	18:18	6:46	19:32	5:32	night	4.633333333	78	10	7.8
334	1/29/2019	29-1-19 5.08am	January	g.lastquart	January	1:16	13:12	18:18	6:46	19:32	5:32	night	5.133333333	78	10	7.8
335	1/29/2019	29-1-19 5.31am	January	g.lastquart	January	1:16	13:12	18:18	6:46	19:32	5:32	twilight	5.633333333	37	10	3.7
336	1/29/2019	29-1-19 5.54am; 29-1-19 6.17am	January	g.lastquart	January	1:16	13:12	18:18	6:46	19:32	5:32	twilight	6.133333333	105	10	10.5
337	1/29/2019	29-1-19 6.17am; 29-1-19 6.40am	January	g.lastquart	January	1:16	13:12	18:18	6:46	19:32	5:32	twilight	6.633333333	419	10	41.9
338	1/29/2019	29-1-19 7.03am	January	g.lastquart	January	1:16	13:12	18:18	6:46	19:32	5:32	day	7.133333333	9	10	0.9
339	1/29/2019	29-1-19 7.36am	January	g.lastquart	January	1:16	13:12	18:18	6:46	19:32	5:32	day	7.633333333	4	10	0.4
340	1/29/2019	29-1-19 7.58am	January	g.lastquart	January	1:16	13:12	18:18	6:46	19:32	5:32	day	8.133333333	2	10	0.2
341	1/29/2019	29-1-19 8.21am; 29-1-19 8.44am	January	g.lastquart	January	1:16	13:12	18:18	6:46	19:32	5:32	day	8.633333333	3	10	0.3
342	1/29/2019	29-1-19 9.06am	January	g.lastquart	January	1:16	13:12	18:18	6:46	19:32	5:32	day	9.133333333	5	10	0.5
343	1/29/2019	29-1-19 9.29am	January	g.lastquart	January	1:16	13:12	18:18	6:46	19:32	5:32	day	9.633333333	9	10	0.9
344	1/29/2019	29-1-19 9.52am	January	g.lastquart	January	1:16	13:12	18:18	6:46	19:32	5:32	day	10.13333333	33	10	3.3
345	1/29/2019	29-1-19 10.38am	January	g.lastquart	January	1:16	13:12	18:18	6:46	19:32	5:32	day	10.63333333	5	10	0.5
346	1/29/2019	29-1-19 11.00	January	g.lastquart	January	1:16	13:12	18:18	6:46	19:32	5:32	day	11.13333333	1	10	0.1
347	1/29/2019	29-1-19 11.23am; 29-1-19 11.46am	January	g.lastquart	January	1:16	13:12	18:18	6:46	19:32	5:32	day	11.63333333	5	10	0.5
348	1/29/2019	29-1-19 12.09pm	January	g.lastquart	January	1:16	13:12	18:18	6:46	19:32	5:32	day	12.15	93	10	9.3
349	1/29/2019	29-1-19 12.31pm	January	g.lastquart	January	1:16	13:12	18:18	6:46	19:32	5:32	day	12.55	268	10	26.8
350	1/29/2019	29-1-19 12:48pm	January	g.lastquart	January	1:16	13:12	18:18	6:46	19:32	5:32	day	13.13333333	264	10	26.4
351	1/29/2019	29-1-19 1.33pm	January	g.lastquart	January	1:16	13:12	18:18	6:46	19:32	5:32	day	13.63333333	116	10	11.6
352	1/29/2019	29-1-19 1.56pm	January	g.lastquart	January	1:16	13:12	18:18	6:46	19:32	5:32	day	14.13333333	123	10	12.3
353	1/29/2019	29-1-19 2.19pm; 29-1-19 2.42pm	January	g.lastquart	January	1:16	13:12	18:18	6:46	19:32	5:32	day	14.63333333	67	10	6.7
354	1/29/2019	29-1-19 3.04pm	January	g.lastquart	January	1:16	13:12	18:18	6:46	19:32	5:32	day	15.13333333	22	10	2.2
355	1/29/2019	29-1-19 3.27pm	January	g.lastquart	January	1:16	13:12	18:18	6:46	19:32	5:32	day	15.63333333	11	10	1.1
356	1/29/2019	29-1-19 3.50pm; 29-1-19 4.13pm	January	g.lastquart	January	1:16	13:12	18:18	6:46	19:32	5:32	day	16.13333333	4	10	0.4
357	1/29/2019	29-1-19 4.35pm	January	g.lastquart	January	1:16	13:12	18:18	6:46	19:32	5:32	day	16.63333333	2	10	0.2
358	1/29/2019	29-1-19 4.58pm	January	g.lastquart	January	1:16	13:12	18:18	6:46	19:32	5:32	day	17.13333333	3	10	0.3
359	1/29/2019	29-1-19 5.21pm; 29-1-19 5.44pm	January	g.lastquart	January	1:16	13:12	18:18	6:46	19:32	5:32	day	17.63333333	5	10	0.5
360	2/1/2019	1-2-19 6.09pm	February	h.wancres	January	4:41	16:22	18:20	6:45	19:33	5:32	twilight	18.33333333	222	10	22.2
361	2/1/2019	1-2-19 6.32pm; 6.55pm	February	h.wancres	January	4:41	16:22	18:20	6:45	19:33	5:32	twilight	18.83333333	780	10	78
362	2/1/2019	1-2-19 7.18pm	February	h.wancres	January	4:41	16:22	18:20	6:45	19:33	5:32	twilight	19.33333333	49	10	4.9
363	2/1/2019	1-2-19 7.41pm	February	h.wancres	January	4:41	16:22	18:20	6:45	19:33	5:32	night	19.83333333	17	10	1.7
364	2/1/2019	1-2-19 8.14pm	February	h.wancres	January	4:41	16:22	18:20	6:45	19:33	5:32	night	20.33333333	8	10	0.8
365	2/1/2019	1-2-19 8.37pm	February	h.wancres	January	4:41	16:22	18:20	6:45	19:33	5:32	night	20.83333333	3	10	0.3
366	2/1/2019	1-2-19 9.00pm; 9.23pm	February	h.wancres	January	4:41	16:22	18:20	6:45	19:33	5:32	night	21.33333333	5	10	0.5
367	2/1/2019	1-2-19 9.46pm	February	h.wancres	January	4:41	16:22	18:20	6:45	19:33	5:32	night	21.83333333	3	10	0.3
368	2/1/2019	1-2-19 10.09pm	February	h.wancres	January	4:41	16:22	18:20	6:45	19:33	5:32	night	22.33333333	1	10	0.1
369	2/1/2019	1-2-19 10.32pm; 10.55pm	February	h.wancres	January	4:41	16:22	18:20	6:45	19:33	5:32	night	22.83333333	0	10	0
370	2/1/2019	1-2-19 11.18pm	February	h.wancres	January	4:41	16:22	18:20	6:45	19:33	5:32	night	23.33333333	0	10	0
371	2/1/2019	1-2-19 11.46pm	February	h.wancres	January	4:41	16:22	18:20	6:45	19:33	5:32	night	23.83333333	0	10	0
372	2/2/2019	2-2-19 0.09am	February	h.wancres	January	4:41	16:22	18:20	6:45	19:33	5:32	night	0.333333333	1	10	0.1
373	2/2/2019	2-2-19 0.32am; 0.55am	February	h.wancres	January	4:41	16:22	18:20	6:45	19:33	5:32	night	0.833333333	0	10	0
374	2/2/2019	2-2-19 1.18am	February	h.wancres	January	4:41	16:22	18:20	6:45	19:33	5:32	night	1.333333333	0	10	0
375	2/2/2019	2-2-19 1.41am	February	h.wancres	January	4:41	16:22	18:20	6:45	19:33	5:32	night	1.833333333	1	10	0.1
376	2/2/2019	2-2-19 2.04am; 2.07am	February	h.wancres	January	4:41	16:22	18:20	6:45	19:33	5:32	night	2.333333333	0	10	0
377	2/2/2019	2-2-19 2.50am	February	h.wancres	January	4:41	16:22	18:20	6:45	19:33	5:32	night	2.833333333	0	10	0
378	2/2/2019	2-2-19 3.13am	February	h.wancres	January	4:41	16:22	18:20	6:45	19:33	5:32	night	3.333333333	2	10	0.2
379	2/2/2019	2-2-19 3.46am	February	h.wancres	January	4:41	16:22	18:20	6:45	19:33	5:32	night	3.833333333	14	10	1.4
380	2/2/2019	2-2-19 4.09am	February	h.wancres	January	4:41	16:22	18:20	6:45	19:33	5:32	night	4.333333333	29	10	2.9
381	2/2/2019	2-2-19 4.32am; 4.55am	February	h.wancres	January	4:41	16:22	18:20	6:45	19:33	5:32	night	4.833333333	14	10	1.4
382	2/2/2019	2-2-19 5.18am	February	h.wancres	January	4:41	16:22	18:20	6:45	19:33	5:32	night	5.333333333	16	10	1.6
383	2/2/2019	2-2-19 5.41am	February	h.wancres	January	4:41	16:22	18:20	6:45	19:33	5:32	twilight	5.833333333	11	10	1.1
384	2/2/2019	2-2-19 6.04am; 6.27am	February	h.wancres	January	4:41	16:22	18:20	6:45	19:33	5:32	twilight	6.333333333	724	10	72.4
385	2/2/2019	2-2-19 6.50am	February	h.wancres	January	4:41	16:22	18:20	6:45	19:33	5:32	day	6.833333333	46	10	4.6
386	2/2/2019	2-2-19 7.13am	February	h.wancres	January	4:41	16:22	18:20	6:45	19:33	5:32	day	7.333333333	11	10	1.1
387	2/2/2019	2-2-19 7.43am	February	h.wancres	January	4:41	16:22	18:20	6:45	19:33	5:32	day	7.833333333	8	10	0.8
388	2/2/2019	2-2-19 8.06am; 8.29am	February	h.wancres	January	4:41	16:22	18:20	6:45	19:33	5:32	day	8.333333333	11	10	1.1
389	2/2/2019	2-2-19 8.29am; 8.52am	February	h.wancres	January	4:41	16:22	18:20	6:45	19:33	5:32	day	8.833333333	41	10	4.1
390	2/2/2019	2-2-19 9.15am	February	h.wancres	January	4:41	16:22	18:20	6:45	19:33	5:32	day	9.333333333	490	10	49
391	2/2/2019	2-2-19 9.38am	February	h.wancres	January	4:41	16:22	18:20	6:45	19:33	5:32	day	9.833333333	318	10	31.8
392	2/2/2019	2-2-19 10.01am; 10.24am	February	h.wancres	January	4:41	16:22	18:20	6:45	19:33	5:32	day	10.33333333	168	10	16.8
393	2/2/2019	2-2-19 10.47am	February	h.wancres	January	4:41	16:22	18:20	6:45	19:33	5:32	day	10.83333333	36	10	3.6
394	2/2/2019	2-2-19 11.10am	February	h.wancres	January	4:41	16:22	18:20	6:45	19:33	5:32	day	11.33333333	21	10	2.1
395	2/2/2019	2-2-19 11.33am; 11.56am	February	h.wancres	January	4:41	16:22	18:20	6:45	19:33	5:32	day	11.83333333	73	10	7.3
396	2/2/2019	2-2-19 12.19pm	February	h.wancres	January	4:41	16:22	18:20	6:45	19:33	5:32	day	12.33333333	232	10	23.2
397	2/2/2019	2-2-19 12.42pm	February	h.wancres	January	4:41	16:22	18:20	6:45	19:33	5:32	day	12.83333333	146	10	14.6
398	2/2/2019	2-2-19 1.03pm	February	h.wancres	January	4:41	16:22	18:20	6:45	19:33	5:32	day	13.33333333	115	10	11.5
399	2/2/2019	2-2-19 1.49pm	February	h.wancres	January	4:41	16:22	18:20	6:45	19:33	5:32	day	13.83333333	83	10	8.3
400	2/2/2019	2-2-19 2.12pm	February	h.wancres	January	4:41	16:22	18:20	6:45	19:33	5:32	day	14.33333333	23	10	2.3
401	2/2/2019	2-2-19 2.35pm; 2.58pm	February	h.wancres	January	4:41	16:22	18:20	6:45	19:33	5:32	day	14.83333333	13	10	1.3
402	2/2/2019	2-2-19 3.21pm	February	h.wancres	January	4:41	16:22	18:20	6:45	19:33	5:32	day	15.35	23	10	2.3
403	2/2/2019	2-2-19 3.44pm	February	h.wancres	January	4:41	16:22	18:20	6:45	19:33	5:32	day	15.83333333	33	10	3.3
404	2/2/2019	2-2-19 4.07pm	February	h.wancres	January	4:41	16:22	18:20	6:45	19:33	5:32	day	16.33333333	29	10	2.9
405	2/2/2019	2-2-19 4.30pm; 4.53pm	February	h.wancres	January	4:41	16:22	18:20	6:45	19:33	5:32	day	16.83333333	21	10	2.1
406	2/2/2019	2-2-19 5.16pm	February	h.wancres	January	4:41	16:22	18:20	6:45	19:33	5:32	day	17.33333333	46	10	4.6
407	2/2/2019	2-2-19 5.39pm	February	h.wancres	January	4:41	16:22	18:20	6:45	19:33	5:32	day	17.83333333	218	10	21.8
408	2/5/2019	5-2-19 6.09pm	February	a.new	January	7:42	18:50	18:22	6:45	19:34	5:32	twilight	18.18333333	95	10	9.5
409	2/5/2019	5-2-19 6.32pm	February	a.new	January	7:42	18:50	18:22	6:45	19:34	5:32	twilight	18.68333333	1229	10	122.9
410	2/5/2019	5-2-19 6.55pm; 5-2-19 7.18pm	February	a.new	January	7:42	18:50	18:22	6:45	19:34	5:32	twilight	19.18333333	8	10	0.8
411	2/5/2019	5-2-19 7.41pm	February	a.new	January	7:42	18:50	18:22	6:45	19:34	5:32	night	19.68333333	8	10	0.8
412	2/5/2019	5-2-19 8.04pm	February	a.new	January	7:42	18:50	18:22	6:45	19:34	5:32	night	20.18333333	8	10	0.8
413	2/5/2019	5-2-19 8.27pm; 5-2-19 8.50pm	February	a.new	January	7:42	18:50	18:22	6:45	19:34	5:32	night	20.68333333	6	10	0.6
414	2/5/2019	5-2-19 8.50pm; 5-2-19 9.13pm	February	a.new	January	7:42	18:50	18:22	6:45	19:34	5:32	night	21.18333333	3	10	0.3
415	2/5/2019	5-2-19 9.36pm	February	a.new	January	7:42	18:50	18:22	6:45	19:34	5:32	night	21.68333333	6	10	0.6
416	2/5/2019	5-2-19 9.59pm	February	a.new	January	7:42	18:50	18:22	6:45	19:34	5:32	night	22.18333333	2	10	0.2
417	2/5/2019	5-2-19 10.22pm; 5-2-19 10.45pm	February	a.new	January	7:42	18:50	18:22	6:45	19:34	5:32	night	22.68333333	1	10	0.1
418	2/5/2019	5-2-19 11.19pm	February	a.new	January	7:42	18:50	18:22	6:45	19:34	5:32	night	23.33333333	0	10	0
419	2/5/2019	5-2-19 11.42pm	February	a.new	January	7:42	18:50	18:22	6:45	19:34	5:32	night	23.7	0	10	0
420	2/6/2019	6-2-19 0.05am	February	a.new	January	7:42	18:50	18:22	6:45	19:34	5:32	night	0.183333333	0	10	0
421	2/6/2019	6-2-19 0.28am	February	a.new	January	7:42	18:50	18:22	6:45	19:34	5:32	night	0.683333333	1	10	0.1
422	2/6/2019	6-2-19 0.51am; 6-2-19 1.14am	February	a.new	January	7:42	18:50	18:22	6:45	19:34	5:32	night	1.183333333	0	10	0
423	2/6/2019	6-2-19 1.37am	February	a.new	January	7:42	18:50	18:22	6:45	19:34	5:32	night	1.683333333	0	10	0
424	2/6/2019	6-2-19 2.00am	February	a.new	January	7:42	18:50	18:22	6:45	19:34	5:32	night	2.183333333	0	10	0
425	2/6/2019	6-2-19 2.23am; 6-2-19 2.45am	February	a.new	January	7:42	18:50	18:22	6:45	19:34	5:32	night	2.683333333	0	10	0
426	2/6/2019	6-2-19 3.08am	February	a.new	January	7:42	18:50	18:22	6:45	19:34	5:32	night	3.183333333	2	10	0.2
427	2/6/2019	6-2-19 3.31am	February	a.new	January	7:42	18:50	18:22	6:45	19:34	5:32	night	3.683333333	1	10	0.1
428	2/6/2019	6-2-19 3.54am; 6-2-19 4.17am	February	a.new	January	7:42	18:50	18:22	6:45	19:34	5:32	night	4.183333333	3	10	0.3
429	2/6/2019	6-2-19 4.40am	February	a.new	January	7:42	18:50	18:22	6:45	19:34	5:32	night	4.683333333	7	10	0.7
430	2/6/2019	6-2-19 5.03am	February	a.new	January	7:42	18:50	18:22	6:45	19:34	5:32	night	5.183333333	12	10	1.2
431	2/6/2019	6-2-19 5.26am; 6-2-19 5.49am	February	a.new	January	7:42	18:50	18:22	6:45	19:34	5:32	twilight	5.683333333	12	10	1.2
432	2/6/2019	6-2-19 6.12am	February	a.new	January	7:42	18:50	18:22	6:45	19:34	5:32	twilight	6.2	434	10	43.4
433	2/6/2019	6-2-19 6.35am	February	a.new	January	7:42	18:50	18:22	6:45	19:34	5:32	twilight	6.683333333	63	10	6.3
434	2/6/2019	6-2-19 6.58am	February	a.new	January	7:42	18:50	18:22	6:45	19:34	5:32	day	7.133333333	4	10	0.4
435	2/6/2019	6-2-19 7.20am	February	a.new	January	7:42	18:50	18:22	6:45	19:34	5:32	day	7.683333333	4	10	0.4
436	2/6/2019	6-2-19 8.06am	February	a.new	January	7:42	18:50	18:22	6:45	19:34	5:32	day	8.183333333	5	10	0.5
437	2/6/2019		February	a.new	January	7:42	18:50	18:22	6:45	19:34	5:32	day	8.683333333	NA	10
438	2/6/2019	6-2-19 0.07am	February	a.new	January	7:42	18:50	18:22	6:45	19:34	5:32	day	9.183333333	33	10	3.3
439	2/6/2019	6-2-19 9.30am	February	a.new	January	7:42	18:50	18:22	6:45	19:34	5:32	day	9.683333333	193	10	19.3
440	2/6/2019	6-2-19 9.53am; 6-2-19 10.16am	February	a.new	January	7:42	18:50	18:22	6:45	19:34	5:32	day	10.18333333	165	10	16.5
441	2/6/2019	6-2-19 10.39am	February	a.new	January	7:42	18:50	18:22	6:45	19:34	5:32	day	10.68333333	50	10	5
442	2/6/2019	6-2-19 11.02am	February	a.new	January	7:42	18:50	18:22	6:45	19:34	5:32	day	11.18333333	53	10	5.3
443	2/6/2019	6-2-19 11.25am; 6-2-19 11.48am	February	a.new	January	7:42	18:50	18:22	6:45	19:34	5:32	day	11.68333333	148	10	14.8
444	2/6/2019	6-2-19 12.11pm	February	a.new	January	7:42	18:50	18:22	6:45	19:34	5:32	day	12.18333333	64	10	6.4
445	2/6/2019	6-2-19 12.31pm	February	a.new	January	7:42	18:50	18:22	6:45	19:34	5:32	day	12.68333333	43	10	4.3
446	2/6/2019	6-2-19 12.54pm; 6-2-19 1.17pm	February	a.new	January	7:42	18:50	18:22	6:45	19:34	5:32	day	13.18333333	56	10	5.6
447	2/6/2019	6-2-19 1.40pm	February	a.new	January	7:42	18:50	18:22	6:45	19:34	5:32	day	13.68333333	20	10	2
448	2/6/2019	6-2-19 2.03pm	February	a.new	January	7:42	18:50	18:22	6:45	19:34	5:32	day	14.18333333	15	10	1.5
449	2/6/2019	6-2-19 2.26pm; 6-2-19 2.49pm	February	a.new	January	7:42	18:50	18:22	6:45	19:34	5:32	day	14.68333333	36	10	3.6
450	2/6/2019	6-2-19 3.12PM	February	a.new	January	7:42	18:50	18:22	6:45	19:34	5:32	day	15.2	19	10	1.9
451	2/6/2019	6-2-19 3.35pm	February	a.new	January	7:42	18:50	18:22	6:45	19:34	5:32	day	15.68333333	16	10	1.6
452	2/6/2019	6-2-19 3.58pm	February	a.new	January	7:42	18:50	18:22	6:45	19:34	5:32	day	16.18333333	4	10	0.4
453	2/6/2019	6-2-19 4.21pm; 6-2-19 4.44pm	February	a.new	January	7:42	18:50	18:22	6:45	19:34	5:32	day	16.68333333	3	10	0.3
454	2/6/2019	6-2-19 5.07pm	February	a.new	January	7:42	18:50	18:22	6:45	19:34	5:32	day	17.18333333	8	10	0.8
455	2/6/2019	6-2-19 5.30pm	February	a.new	January	7:42	18:50	18:22	6:45	19:34	5:32	day	17.68333333	14	10	1.4
456	2/11/2019	11-2-19 6.14pm	February	b.waxcres	January	10:56	23:34	18:24	6:43	19:36	5:31	twilight	18.5	142	10	14.2
457	2/11/2019	11-2-19 7.00pm	February	b.waxcres	January	10:56	23:34	18:24	6:43	19:36	5:31	twilight	19	151	10	15.1
458	2/11/2019	11-2-19 7.23pm	February	b.waxcres	January	10:56	23:34	18:24	6:43	19:36	5:31	twilight	19.5	51	10	5.1
459	2/11/2019	11-2-19 7.46pm; 8.09pm	February	b.waxcres	January	10:56	23:34	18:24	6:43	19:36	5:31	night	20	16	10	1.6
460	2/11/2019	11-2-19 8.32pm	February	b.waxcres	January	10:56	23:34	18:24	6:43	19:36	5:31	night	20.53333333	4	10	0.4
461	2/11/2019	11-2-19 8.55pm	February	b.waxcres	January	10:56	23:34	18:24	6:43	19:36	5:31	night	21	5	10	0.5
462	2/11/2019	11-2-19 9.18pm	February	b.waxcres	January	10:56	23:34	18:24	6:43	19:36	5:31	night	21.5	1	10	0.1
463	2/11/2019	11-2-19 9.41pm; 10.04pm	February	b.waxcres	January	10:56	23:34	18:24	6:43	19:36	5:31	night	22	0	10	0
464	2/11/2019	11-2-19 10.27pm	February	b.waxcres	January	10:56	23:34	18:24	6:43	19:36	5:31	night	22.5	1	10	0.1
465	2/11/2019	11-2-19 10.50pm	February	b.waxcres	January	10:56	23:34	18:24	6:43	19:36	5:31	night	23	1	10	0.1
466	2/11/2019	11-2-19 11.13pm; 11.36pm	February	b.waxcres	January	10:56	23:34	18:24	6:43	19:36	5:31	night	23.5	0	10	0
467	2/12/2019	12-2-19 0.00am	February	b.waxcres	January	10:56	23:34	18:24	6:43	19:36	5:31	night	0.033333333	0	10	0
468	2/12/2019	12-2-19 0.23am	February	b.waxcres	January	10:56	23:34	18:24	6:43	19:36	5:31	night	0.5	0	10	0
469	2/12/2019	12-2-19 0.46am; 1.09am	February	b.waxcres	January	10:56	23:34	18:24	6:43	19:36	5:31	night	1	1	10	0.1
470	2/12/2019	12-2-19 1.09am; 1.32am	February	b.waxcres	January	10:56	23:34	18:24	6:43	19:36	5:31	night	1.5	0	10	0
471	2/12/2019	12-2-19 1.55am	February	b.waxcres	January	10:56	23:34	18:24	6:43	19:36	5:31	night	2	1	10	0.1
472	2/12/2019	12-2-19 2.18am	February	b.waxcres	January	10:56	23:34	18:24	6:43	19:36	5:31	night	2.5	1	10	0.1
473	2/12/2019	12-2-19 2.41am; 3.04am	February	b.waxcres	January	10:56	23:34	18:24	6:43	19:36	5:31	night	3	1	10	0.1
474	2/12/2019	12-2-19 3.27am	February	b.waxcres	January	10:56	23:34	18:24	6:43	19:36	5:31	night	3.5	1	10	0.1
475	2/12/2019	12-2-19 3.45am	February	b.waxcres	January	10:56	23:34	18:24	6:43	19:36	5:31	night	4	0	10	0
476	2/12/2019	12-2-19 4.31am	February	b.waxcres	January	10:56	23:34	18:24	6:43	19:36	5:31	night	4.516666667	5	10	0.5
477	2/12/2019	12-2-19 4.54am	February	b.waxcres	January	10:56	23:34	18:24	6:43	19:36	5:31	night	5	11	10	1.1
478	2/12/2019	12-2-19 5.17am	February	b.waxcres	January	10:56	23:34	18:24	6:43	19:36	5:31	twilight	5.5	38	10	3.8
479	2/12/2019	12-2-19 5.40am; 6.03am	February	b.waxcres	January	10:56	23:34	18:24	6:43	19:36	5:31	twilight	6	39	10	3.9
480	2/12/2019	12-2-19 6.26am	February	b.waxcres	January	10:56	23:34	18:24	6:43	19:36	5:31	twilight	6.5	1132	10	113.2
481	2/12/2019	12-2-19 6.49am	February	b.waxcres	January	10:56	23:34	18:24	6:43	19:36	5:31	day	7	3	10	0.3
482	2/12/2019	12-2-19 7.12am; 7.35am	February	b.waxcres	January	10:56	23:34	18:24	6:43	19:36	5:31	day	7.5	1	10	0.1
483	2/12/2019	12-2-19 7.41am; 8.04pm	February	b.waxcres	January	10:56	23:34	18:24	6:43	19:36	5:31	day	8	1	10	0.1
484	2/12/2019	12-2-19 8.27am	February	b.waxcres	January	10:56	23:34	18:24	6:43	19:36	5:31	day	8.5	8	10	0.8
485	2/12/2019	12-2-19 8.50am	February	b.waxcres	January	10:56	23:34	18:24	6:43	19:36	5:31	day	9	12	10	1.2
486	2/12/2019	12-2-19 9.13am; 9.36am	February	b.waxcres	January	10:56	23:34	18:24	6:43	19:36	5:31	day	9.5	18	10	1.8
487	2/12/2019	12-2-19 9.59am	February	b.waxcres	January	10:56	23:34	18:24	6:43	19:36	5:31	day	10	9	10	0.9
488	2/12/2019	12-2-19 10.22am	February	b.waxcres	January	10:56	23:34	18:24	6:43	19:36	5:31	day	10.5	17	10	1.7
489	2/12/2019	12-2-19 10.45am; 11.08am	February	b.waxcres	January	10:56	23:34	18:24	6:43	19:36	5:31	day	11	41	10	4.1
490	2/12/2019	12-2-19 11.31am	February	b.waxcres	January	10:56	23:34	18:24	6:43	19:36	5:31	day	11.51666667	40	10	4
491	2/12/2019	12-2-19 11.54am	February	b.waxcres	January	10:56	23:34	18:24	6:43	19:36	5:31	day	12	169	10	16.9
492	2/12/2019	12-2-19 12.17pm	February	b.waxcres	January	10:56	23:34	18:24	6:43	19:36	5:31	day	12.5	156	10	15.6
493	2/12/2019	12-2-19 12.40pm; 1.03pm	February	b.waxcres	January	10:56	23:34	18:24	6:43	19:36	5:31	day	13	173	10	17.3
494	2/12/2019	12-2-19 1.17pm	February	b.waxcres	January	10:56	23:34	18:24	6:43	19:36	5:31	day	13.5	141	10	14.1
495	2/12/2019	12-2-19 1.40pm; 2.03pm	February	b.waxcres	January	10:56	23:34	18:24	6:43	19:36	5:31	day	14	176	10	17.6
496	2/12/2019	12-2-19 2.26pm	February	b.waxcres	January	10:56	23:34	18:24	6:43	19:36	5:31	day	14.5	217	10	21.7
497	2/12/2019	12-2-19 2.49pm	February	b.waxcres	January	10:56	23:34	18:24	6:43	19:36	5:31	day	15	222	10	22.2
498	2/12/2019	12-2-19 3.12pm; 3.35pm	February	b.waxcres	January	10:56	23:34	18:24	6:43	19:36	5:31	day	15.5	233	10	23.3
499	2/12/2019	12-2-19 3.58pm	February	b.waxcres	January	10:56	23:34	18:24	6:43	19:36	5:31	day	16	197	10	19.7
500	2/12/2019	12-2-19 4/21pm	February	b.waxcres	January	10:56	23:34	18:24	6:43	19:36	5:31	day	16.5	115	10	11.5
501	2/12/2019	12-2-19 4.44pm; 5.07pm	February	b.waxcres	January	10:56	23:34	18:24	6:43	19:36	5:31	day	17	101	10	10.1
502	2/12/2019	12-2-19 5.30pm	February	b.waxcres	January	10:56	23:34	18:24	6:43	19:36	5:31	day	17.5	33	10	3.3
503	2/12/2019	12-2-19 5.53pm	February	b.waxcres	January	10:56	23:34	18:24	6:43	19:36	5:31	day	18	11	10	1.1
504	2/13/2019	13-2-19 6.11pm	February	c.1stquart	January	12:22	1:19	18:24	6:42	19:36	5:30	twilight	18.21666667	14	10	1.4
505	2/13/2019	13-2-19 6.34pm	February	c.1stquart	January	12:22	1:19	18:24	6:42	19:36	5:30	twilight	18.71666667	975	10	97.5
506	2/13/2019	13-2-19 6.57pm; 13-2-19 7.20pm	February	c.1stquart	January	12:22	1:19	18:24	6:42	19:36	5:30	twilight	19.21666667	30	10	3
507	2/13/2019	13-2-19 7.43pm	February	c.1stquart	January	12:22	1:19	18:24	6:42	19:36	5:30	night	19.71666667	13	10	1.3
508	2/13/2019	13-2-19 8.06pm	February	c.1stquart	January	12:22	1:19	18:24	6:42	19:36	5:30	night	20.21666667	10	10	1
509	2/13/2019	13-2-19 8.29pm; 13-2-19 8.52pm	February	c.1stquart	January	12:22	1:19	18:24	6:42	19:36	5:30	night	20.71666667	6	10	0.6
510	2/13/2019	13-2-19 8.52pm; 13-2-19 9.15pm	February	c.1stquart	January	12:22	1:19	18:24	6:42	19:36	5:30	night	21.21666667	15	10	1.5
511	2/13/2019	13-2-19 9.38pm	February	c.1stquart	January	12:22	1:19	18:24	6:42	19:36	5:30	night	21.71666667	11	10	1.1
512	2/13/2019	13-2-19 10.01pm	February	c.1stquart	January	12:22	1:19	18:24	6:42	19:36	5:30	night	22.21666667	9	10	0.9
513	2/13/2019	13-2-19 10.24pm; 13-2-19 10.47pm	February	c.1stquart	January	12:22	1:19	18:24	6:42	19:36	5:30	night	22.71666667	4	10	0.4
514	2/13/2019	13-2-19 11.10pm	February	c.1stquart	January	12:22	1:19	18:24	6:42	19:36	5:30	night	23.21666667	1	10	0.1
515	2/13/2019	13-2-19 11.32pm	February	c.1stquart	January	12:22	1:19	18:24	6:42	19:36	5:30	night	23.71666667	1	10	0.1
516	2/14/2019	13-2-19 11.55pm; 14-2-19 0.18am	February	c.1stquart	January	12:22	1:19	18:24	6:42	19:36	5:30	night	0.216666667	0	10	0
517	2/14/2019	14-2-19 0.41am	February	c.1stquart	January	12:22	1:19	18:24	6:42	19:36	5:30	night	0.716666667	0	10	0
518	2/14/2019	14-2-19 1.04am	February	c.1stquart	January	12:22	1:19	18:24	6:42	19:36	5:30	night	1.216666667	0	10	0
519	2/14/2019	14-2-19 1.27am; 14-2-19 1.50am	February	c.1stquart	January	12:22	1:19	18:24	6:42	19:36	5:30	night	1.716666667	0	10	0
520	2/14/2019	14-2-19 2.13am	February	c.1stquart	January	12:22	1:19	18:24	6:42	19:36	5:30	night	2.216666667	0	10	0
521	2/14/2019	14-2-19 2.36am	February	c.1stquart	January	12:22	1:19	18:24	6:42	19:36	5:30	night	2.716666667	0	10	0
522	2/14/2019	14-2-19 2.59am; 14-2-19 3.22am	February	c.1stquart	January	12:22	1:19	18:24	6:42	19:36	5:30	night	3.216666667	4	10	0.4
523	2/14/2019	14-2-19 3.32am	February	c.1stquart	January	12:22	1:19	18:24	6:42	19:36	5:30	night	3.716666667	7	10	0.7
524	2/14/2019	14-2-19 3.55am; 14-2-19 4.18am	February	c.1stquart	January	12:22	1:19	18:24	6:42	19:36	5:30	night	4.216666667	16	10	1.6
525	2/14/2019	14-2-19 4.41am	February	c.1stquart	January	12:22	1:19	18:24	6:42	19:36	5:30	night	4.716666667	28	10	2.8
526	2/14/2019	14-2-19 5.04am	February	c.1stquart	January	12:22	1:19	18:24	6:42	19:36	5:30	night	5.216666667	15	10	1.5
527	2/14/2019	14-2-19 5.27am; 14-2-19 5.50am	February	c.1stquart	January	12:22	1:19	18:24	6:42	19:36	5:30	twilight	5.716666667	11	10	1.1
528	2/14/2019	14-2-19 6.13am	February	c.1stquart	January	12:22	1:19	18:24	6:42	19:36	5:30	twilight	6.216666667	794	10	79.4
529	2/14/2019	14-2-19 6.36am	February	c.1stquart	January	12:22	1:19	18:24	6:42	19:36	5:30	day	6.716666667	22	10	2.2
530	2/14/2019	14-2-19 6.59am; 14-2-19 7.22am	February	c.1stquart	January	12:22	1:19	18:24	6:42	19:36	5:30	day	7.216666667	8	10	0.8
531	2/14/2019	14-2-19 7.30am	February	c.1stquart	January	12:22	1:19	18:24	6:42	19:36	5:30	day	7.716666667	12	10	1.2
532	2/14/2019	14-2-19 7.53am; 14-2-19 8.16am	February	c.1stquart	January	12:22	1:19	18:24	6:42	19:36	5:30	day	8.216666667	53	10	5.3
533	2/14/2019	14-2-19 8.39am	February	c.1stquart	January	12:22	1:19	18:24	6:42	19:36	5:30	day	8.716666667	22	10	2.2
534	2/14/2019	14-2-19 9.02am	February	c.1stquart	January	12:22	1:19	18:24	6:42	19:36	5:30	day	9.216666667	20	10	2
535	2/14/2019	14-2-19 9.25am; 14-2-19 9.48am	February	c.1stquart	January	12:22	1:19	18:24	6:42	19:36	5:30	day	9.716666667	13	10	1.3
536	2/14/2019	14-2-19 10.11am	February	c.1stquart	January	12:22	1:19	18:24	6:42	19:36	5:30	day	10.21666667	37	10	3.7
537	2/14/2019	14-2-19 10.34am	February	c.1stquart	January	12:22	1:19	18:24	6:42	19:36	5:30	day	10.71666667	256	10	25.6
538	2/14/2019	14-2-19 10.57am; 14-2-19 11.20am	February	c.1stquart	January	12:22	1:19	18:24	6:42	19:36	5:30	day	11.21666667	161	10	16.1
539	2/14/2019	14-2-19 11.43am	February	c.1stquart	January	12:22	1:19	18:24	6:42	19:36	5:30	day	11.71666667	191	10	19.1
540	2/14/2019	14-2-19 12.06pm	February	c.1stquart	January	12:22	1:19	18:24	6:42	19:36	5:30	day	12.21666667	160	10	16
541	2/14/2019	14-2-19 12.29pm; next video	February	c.1stquart	January	12:22	1:19	18:24	6:42	19:36	5:30	day	12.71666667	129	10	12.9
542	2/14/2019	14-2-19 1.14pm	February	c.1stquart	January	12:22	1:19	18:24	6:42	19:36	5:30	day	13.23333333	119	10	11.9
543	2/14/2019	14-2-19 1.37pm	February	c.1stquart	January	12:22	1:19	18:24	6:42	19:36	5:30	day	13.71666667	149	10	14.9
544	2/14/2019	14-2-19 2.00pm	February	c.1stquart	January	12:22	1:19	18:24	6:42	19:36	5:30	day	14.21666667	189	10	18.9
545	2/14/2019	14-2-19 2.23pm	February	c.1stquart	January	12:22	1:19	18:24	6:42	19:36	5:30	day	14.71666667	166	10	16.6
546	2/14/2019	14-2-19 3.08pm	February	c.1stquart	January	12:22	1:19	18:24	6:42	19:36	5:30	day	15.21666667	115	10	11.5
547	2/14/2019	14-2-19 3.31pm	February	c.1stquart	January	12:22	1:19	18:24	6:42	19:36	5:30	day	15.71666667	95	10	9.5
548	2/14/2019	14-2-19 3.54pm; 14-2-19 4.17pm	February	c.1stquart	January	12:22	1:19	18:24	6:42	19:36	5:30	day	16.21666667	93	10	9.3
549	2/14/2019	14-2-19 4.39pm	February	c.1stquart	January	12:22	1:19	18:24	6:42	19:36	5:30	day	16.71666667	69	10	6.9
550	2/14/2019	14-2-19 5.02m	February	c.1stquart	January	12:22	1:19	18:24	6:42	19:36	5:30	day	17.21666667	85	10	8.5
551	2/14/2019	14-2-19 5.25m; 14-2-19 5.48m	February	c.1stquart	January	12:22	1:19	18:24	6:42	19:36	5:30	day	17.71666667	48	10	4.8
552	2/16/2019	16-2-19 6.14pm; 6.37pm	February	d.waxgib	January	15:05	4:18	18:25	6:41	19:37	5:30	twilight	18.58333333	288	10	28.8
553	2/16/2019	16-2-19 7.00pm	February	d.waxgib	January	15:05	4:18	18:25	6:41	19:37	5:30	twilight	19.08333333	136	10	13.6
554	2/16/2019	16-2-19 7.23pm	February	d.waxgib	January	15:05	4:18	18:25	6:41	19:37	5:30	night	19.58333333	25	10	2.5
555	2/16/2019	16-2-19 7.46pm; 8.09pm	February	d.waxgib	January	15:05	4:18	18:25	6:41	19:37	5:30	night	20.08333333	44	10	4.4
556	2/16/2019	16-2-19 8.32pm	February	d.waxgib	January	15:05	4:18	18:25	6:41	19:37	5:30	night	20.58333333	54	10	5.4
557	2/16/2019	16-2-19 8.55pm	February	d.waxgib	January	15:05	4:18	18:25	6:41	19:37	5:30	night	21.08333333	53	10	5.3
558	2/16/2019	16-2-19 9.18pm; 9.41pm	February	d.waxgib	January	15:05	4:18	18:25	6:41	19:37	5:30	night	21.58333333	55	10	5.5
559	2/16/2019	16-2-19 10.04pm	February	d.waxgib	January	15:05	4:18	18:25	6:41	19:37	5:30	night	22.08333333	82	10	8.2
560	2/16/2019	16-2-19 10.27pm	February	d.waxgib	January	15:05	4:18	18:25	6:41	19:37	5:30	night	22.58333333	105	10	10.5
561	2/16/2019	16-2-19 10.50pm; 11.13pm	February	d.waxgib	January	15:05	4:18	18:25	6:41	19:37	5:30	night	23.08333333	97	10	9.7
562	2/16/2019	16-2-19 11.19pm; 11.41pm	February	d.waxgib	January	15:05	4:18	18:25	6:41	19:37	5:30	night	23.58333333	103	10	10.3
563	2/17/2019	17-2-19 12.04am	February	d.waxgib	January	15:05	4:18	18:25	6:41	19:37	5:30	night	0.083333333	48	10	4.8
564	2/17/2019	17-2-19 12.27am	February	d.waxgib	January	15:05	4:18	18:25	6:41	19:37	5:30	night	0.583333333	21	10	2.1
565	2/17/2019	17-2-19 12.49am; 1.12am	February	d.waxgib	January	15:05	4:18	18:25	6:41	19:37	5:30	night	1.083333333	65	10	6.5
566	2/17/2019	17-2-19 1.35am	February	d.waxgib	January	15:05	4:18	18:25	6:41	19:37	5:30	night	1.583333333	27	10	2.7
567	2/17/2019	17-2-19 1.58am	February	d.waxgib	January	15:05	4:18	18:25	6:41	19:37	5:30	night	2.083333333	45	10	4.5
568	2/17/2019	17-2-19 2.20am; 2.43am	February	d.waxgib	January	15:05	4:18	18:25	6:41	19:37	5:30	night	2.583333333	157	10	15.7
569	2/17/2019	17-2-19 3.06am	February	d.waxgib	January	15:05	4:18	18:25	6:41	19:37	5:30	night	3.1	60	10	6
570	2/17/2019	17-2-19 3.23am	February	d.waxgib	January	15:05	4:18	18:25	6:41	19:37	5:30	night	3.583333333	120	10	12
571	2/17/2019	17-2-19 3.46am; 4.09am	February	d.waxgib	January	15:05	4:18	18:25	6:41	19:37	5:30	night	4.083333333	113	10	11.3
572	2/17/2019	17-2-19 4.32am	February	d.waxgib	January	15:05	4:18	18:25	6:41	19:37	5:30	night	4.583333333	65	10	6.5
573	2/17/2019	17-2-19 4.55am; 5.18am	February	d.waxgib	January	15:05	4:18	18:25	6:41	19:37	5:30	night	5.083333333	91	10	9.1
574	2/17/2019	17-2-19 5.18am; 5.41am	February	d.waxgib	January	15:05	4:18	18:25	6:41	19:37	5:30	twilight	5.583333333	77	10	7.7
575	2/17/2019	17-2-19 6.04am	February	d.waxgib	January	15:05	4:18	18:25	6:41	19:37	5:30	twilight	6.083333333	360	10	36
576	2/17/2019	17-2-19 6.27am	February	d.waxgib	January	15:05	4:18	18:25	6:41	19:37	5:30	twilight	6.583333333	526	10	52.6
577	2/17/2019	17-2-19 6.50am	February	d.waxgib	January	15:05	4:18	18:25	6:41	19:37	5:30	day	7.033333333	11	10	1.1
578	2/17/2019	17-2-19 7.14am; 7.37am	February	d.waxgib	January	15:05	4:18	18:25	6:41	19:37	5:30	day	7.583333333	24	10	2.4
579	2/17/2019	17-2-19 8.00am	February	d.waxgib	January	15:05	4:18	18:25	6:41	19:37	5:30	day	8.083333333	32	10	3.2
580	2/17/2019	17-2-19 8.23am	February	d.waxgib	January	15:05	4:18	18:25	6:41	19:37	5:30	day	8.583333333	26	10	2.6
581	2/17/2019	17-2-19 8.46am; 9.09am	February	d.waxgib	January	15:05	4:18	18:25	6:41	19:37	5:30	day	9.083333333	40	10	4
582	2/17/2019	17-2-19 9.32am	February	d.waxgib	January	15:05	4:18	18:25	6:41	19:37	5:30	day	9.583333333	87	10	8.7
583	2/17/2019	17-2-19 9.55am	February	d.waxgib	January	15:05	4:18	18:25	6:41	19:37	5:30	day	10.08333333	213	10	21.3
584	2/17/2019	17-2-19 10.18am; 10.41am	February	d.waxgib	January	15:05	4:18	18:25	6:41	19:37	5:30	day	10.58333333	251	10	25.1
585	2/17/2019	17-2-19 11.04am	February	d.waxgib	January	15:05	4:18	18:25	6:41	19:37	5:30	day	11.08333333	279	10	27.9
586	2/17/2019	17-2-19 11.27am	February	d.waxgib	January	15:05	4:18	18:25	6:41	19:37	5:30	day	11.58333333	320	10	32
587	2/17/2019	17-2-19 11.50am; 12.13pm	February	d.waxgib	January	15:05	4:18	18:25	6:41	19:37	5:30	day	12.08333333	325	10	32.5
588	2/17/2019	17-2-19 12.13; 12.36pm	February	d.waxgib	January	15:05	4:18	18:25	6:41	19:37	5:30	day	12.58333333	280	9.5	29.47368421
589	2/17/2019	17-2-19 12.45pm; 1.07pm	February	d.waxgib	January	15:05	4:18	18:25	6:41	19:37	5:30	day	13.08333333	275	10	27.5
590	2/17/2019	17-2-19 1.29pm	February	d.waxgib	January	15:05	4:18	18:25	6:41	19:37	5:30	day	13.58333333	202	10	20.2
591	2/17/2019	17-2-19 1.52pm	February	d.waxgib	January	15:05	4:18	18:25	6:41	19:37	5:30	day	14.08333333	189	10	18.9
592	2/17/2019	17-2-19 2.15pm; 2.38pm	February	d.waxgib	January	15:05	4:18	18:25	6:41	19:37	5:30	day	14.58333333	142	10	14.2
593	2/17/2019	17-2-19 3.01pm	February	d.waxgib	January	15:05	4:18	18:25	6:41	19:37	5:30	day	15.08333333	171	10	17.1
594	2/17/2019	17-2-19 3.23pm	February	d.waxgib	January	15:05	4:18	18:25	6:41	19:37	5:30	day	15.58333333	221	10	22.1
595	2/17/2019	17-2-19 3.46pm; 4.09pm	February	d.waxgib	January	15:05	4:18	18:25	6:41	19:37	5:30	day	16.08333333	199	10	19.9
596	2/17/2019	17-2-19 4.32pm	February	d.waxgib	January	15:05	4:18	18:25	6:41	19:37	5:30	day	16.58333333	128	10	12.8
597	2/17/2019	17-2-19 4.54pm	February	d.waxgib	January	15:05	4:18	18:25	6:41	19:37	5:30	day	17.08333333	41	10	4.1
598	2/17/2019	17-2-19 5.17pm; 5.40pm	February	d.waxgib	January	15:05	4:18	18:25	6:41	19:37	5:30	day	17.58333333	22	10	2.2
625	2/19/2019	19-2-19 6.17pm	February	e.full	January	18:17	7:11	18:26	6:40	19:38	5:29	twilight	18.31666667	37	10	3.7
626	2/19/2019	19-2-19 6.40pm	February	e.full	January	18:17	7:11	18:26	6:40	19:38	5:29	twilight	18.81666667	542	10	54.2
627	2/19/2019	19-2-19 7.03pm; 19-2-19 7.26pm	February	e.full	January	18:17	7:11	18:26	6:40	19:38	5:29	twilight	19.31666667	49	10	4.9
628	2/19/2019	19-2-19 7.49pm	February	e.full	January	18:17	7:11	18:26	6:40	19:38	5:29	night	19.81666667	152	10	15.2
629	2/19/2019	19-2-19 8.12pm	February	e.full	January	18:17	7:11	18:26	6:40	19:38	5:29	night	20.31666667	110	10	11
630	2/19/2019	19-2-19 8.35pm; 19-2-19 8.58pm	February	e.full	January	18:17	7:11	18:26	6:40	19:38	5:29	night	20.81666667	127	10	12.7
631	2/19/2019	19-2-19 8.58pm; 19-2-19 10.07pm	February	e.full	January	18:17	7:11	18:26	6:40	19:38	5:29	night	21.31666667	248	10	24.8
632	2/19/2019	19-2-19 9.44pm	February	e.full	January	18:17	7:11	18:26	6:40	19:38	5:29	night	21.81666667	146	10	14.6
633	2/19/2019	19-2-19 10.07pm	February	e.full	January	18:17	7:11	18:26	6:40	19:38	5:29	night	22.31666667	182	10	18.2
634	2/19/2019	19-2-19 10.30pm; 19-2-19 10.53pm	February	e.full	January	18:17	7:11	18:26	6:40	19:38	5:29	night	22.81666667	155	10	15.5
635	2/19/2019	19-2-19 11.16pm	February	e.full	January	18:17	7:11	18:26	6:40	19:38	5:29	night	23.26666667	118	9.5	12.42105263
636	2/19/2019	19-2-19 11.49pm	February	e.full	January	18:17	7:11	18:26	6:40	19:38	5:29	night	23.81666667	90	10	9
637	2/20/2019	20-2-19 0.12am	February	e.full	January	18:17	7:11	18:26	6:40	19:38	5:29	night	0.316666667	71	10	7.1
638	2/20/2019	20-2-19 0.35am; 20-2-19 0.58am	February	e.full	January	18:17	7:11	18:26	6:40	19:38	5:29	night	0.816666667	57	10	5.7
639	2/20/2019	20-2-19 0.58am; 20-2-19 1.21am	February	e.full	January	18:17	7:11	18:26	6:40	19:38	5:29	night	1.316666667	160	10	16
640	2/20/2019	20-2-19 1.44am	February	e.full	January	18:17	7:11	18:26	6:40	19:38	5:29	night	1.816666667	202	10	20.2
641	2/20/2019	20-2-19 2.07am	February	e.full	January	18:17	7:11	18:26	6:40	19:38	5:29	night	2.316666667	261	10	26.1
642	2/20/2019	20-2-19 2.30am; 20-2-19 2.53am	February	e.full	January	18:17	7:11	18:26	6:40	19:38	5:29	night	2.816666667	249	10	24.9
643	2/20/2019	20-2-19 3.16am	February	e.full	January	18:17	7:11	18:26	6:40	19:38	5:29	night	3.266666667	153	9	17
644	2/20/2019	20-2-19 3.50am	February	e.full	January	18:17	7:11	18:26	6:40	19:38	5:29	night	3.833333333	244	10	24.4
645	2/20/2019	20-2-19 4.13am	February	e.full	January	18:17	7:11	18:26	6:40	19:38	5:29	night	4.316666667	449	10	44.9
646	2/20/2019	20-2-19 4.36am	February	e.full	January	18:17	7:11	18:26	6:40	19:38	5:29	night	4.816666667	311	10	31.1
647	2/20/2019	20-2-19 4.59am; 20-2-19 5.22am	February	e.full	January	18:17	7:11	18:26	6:40	19:38	5:29	night	5.316666667	259	10	25.9
648	2/20/2019	20-2-19 5.45am	February	e.full	January	18:17	7:11	18:26	6:40	19:38	5:29	twilight	5.816666667	365	10	36.5
649	2/20/2019	20-2-19 6.08am	February	e.full	January	18:17	7:11	18:26	6:40	19:38	5:29	twilight	6.316666667	1114	10	111.4
650	2/20/2019	20-2-19 6.31am; 20-2-19 6.54am	February	e.full	January	18:17	7:11	18:26	6:40	19:38	5:29	day	6.816666667	39	10	3.9
651	2/20/2019	20-2-19 7.21am	February	e.full	January	18:17	7:11	18:26	6:40	19:38	5:29	day	7.366666667	74	10	7.4
652	2/20/2019	20-2-19 7.44am	February	e.full	January	18:17	7:11	18:26	6:40	19:38	5:29	day	7.816666667	207	10	20.7
653	2/20/2019	20-2-19 8.07am	February	e.full	January	18:17	7:11	18:26	6:40	19:38	5:29	day	8.316666667	139	10	13.9
654	2/20/2019	20-2-19 8.30am; 20-2-19 8.53am	February	e.full	January	18:17	7:11	18:26	6:40	19:38	5:29	day	8.816666667	343	10	34.3
655	2/20/2019	20-2-19 9.16am	February	e.full	January	18:17	7:11	18:26	6:40	19:38	5:29	day	9.316666667	231	10	23.1
656	2/20/2019	20-2-19 9.39am	February	e.full	January	18:17	7:11	18:26	6:40	19:38	5:29	day	9.816666667	235	10	23.5
657	2/20/2019	20-2-19 10.02am	February	e.full	January	18:17	7:11	18:26	6:40	19:38	5:29	day	10.31666667	145	10	14.5
658	2/20/2019	20-2-19 10.48am	February	e.full	January	18:17	7:11	18:26	6:40	19:38	5:29	day	10.81666667	165	10	16.5
659	2/20/2019	20-2-19 11.11am	February	e.full	January	18:17	7:11	18:26	6:40	19:38	5:29	day	11.31666667	187	10	18.7
660	2/20/2019	20-2-19 11.34am; 20-2-19 11.57am	February	e.full	January	18:17	7:11	18:26	6:40	19:38	5:29	day	11.81666667	129	10	12.9
661	2/20/2019	20-2-19 12.20pm	February	e.full	January	18:17	7:11	18:26	6:40	19:38	5:29	day	12.33333333	152	10	15.2
662	2/20/2019	20-2-19 12.43pm	February	e.full	January	18:17	7:11	18:26	6:40	19:38	5:29	day	12.81666667	174	10	17.4
663	2/20/2019	20-2-19 1.06pm	February	e.full	January	18:17	7:11	18:26	6:40	19:38	5:29	day	13.31666667	161	10	16.1
664	2/20/2019	20-2-19 1:29pm; 20-2-19 1.52pm	February	e.full	January	18:17	7:11	18:26	6:40	19:38	5:29	day	13.81666667	265	10	26.5
665	2/20/2019	20-2-19 2.15pm	February	e.full	January	18:17	7:11	18:26	6:40	19:38	5:29	day	14.31666667	371	10	37.1
666	2/20/2019	20-2-19 2.38pm	February	e.full	January	18:17	7:11	18:26	6:40	19:38	5:29	day	14.81666667	354	10	35.4
667	2/20/2019	20-2-19 3.01pm; 20-2-19 3.24pm	February	e.full	January	18:17	7:11	18:26	6:40	19:38	5:29	day	15.31666667	279	10	27.9
668	2/20/2019	20-2-19 3.47pm	February	e.full	January	18:17	7:11	18:26	6:40	19:38	5:29	day	15.81666667	174	10	17.4
669	2/20/2019	20-2-19 4.10pm	February	e.full	January	18:17	7:11	18:26	6:40	19:38	5:29	day	16.31666667	102	10	10.2
670	2/20/2019	20-2-19 4.33pm; 20-2-19 4.56pm	February	e.full	January	18:17	7:11	18:26	6:40	19:38	5:29	day	16.81666667	60	10	6
671	2/20/2019	20-2-19 5.19pm	February	e.full	January	18:17	7:11	18:26	6:40	19:38	5:29	day	17.33333333	32	10	3.2
672	2/20/2019	20-2-19 5.42pm	February	e.full	January	18:17	7:11	18:26	6:40	19:38	5:29	day	17.81666667	14	10	1.4
726	3/21/2019	21-3-19 7.06pm	March	e.full	March	18:59	7:24	18:30	6:23	19:41	5:12	twilight	19.13333333	11	10	1.1
727	3/21/2019	21-3-19 7.29pm	March	e.full	March	18:59	7:24	18:30	6:23	19:41	5:12	twilight	19.63333333	6	10	0.6
728	3/21/2019	21-3-19 7.52pm; 21-3-19 8.15pm	March	e.full	March	18:59	7:24	18:30	6:23	19:41	5:12	night	20.13333333	5	10	0.5
729	3/21/2019	21-3-19 8.38pm	March	e.full	March	18:59	7:24	18:30	6:23	19:41	5:12	night	20.63333333	5	10	0.5
730	3/21/2019	21-3-19 9.01pm	March	e.full	March	18:59	7:24	18:30	6:23	19:41	5:12	night	21.13333333	17	10	1.7
731	3/21/2019	21-3-19 9.24pm; 21-3-19 9.47pm	March	e.full	March	18:59	7:24	18:30	6:23	19:41	5:12	night	21.63333333	5	10	0.5
732	3/21/2019	21-3-19 9.47pm	March	e.full	March	18:59	7:24	18:30	6:23	19:41	5:12	night	22.13333333	10	10	1
733	3/21/2019	21-3-19 10.33pm	March	e.full	March	18:59	7:24	18:30	6:23	19:41	5:12	night	22.63333333	30	10	3
734	3/21/2019	21-3-19 11.04pm	March	e.full	March	18:59	7:24	18:30	6:23	19:41	5:12	night	23.13333333	147	10	14.7
735	3/21/2019	21-3-19 11.27pm	March	e.full	March	18:59	7:24	18:30	6:23	19:41	5:12	night	23.63333333	82	10	8.2
736	3/21/2019	21-3-19 11.50pm; 22-3-19 12.12am	March	e.full	March	18:59	7:24	18:30	6:23	19:41	5:12	night	0.133333333	57	10	5.7
737	3/22/2019	22-3-19 12.35am	March	e.full	March	18:59	7:24	18:30	6:23	19:41	5:12	night	0.633333333	38	10	3.8
738	3/22/2019	22-3-19 12.58am	March	e.full	March	18:59	7:24	18:30	6:23	19:41	5:12	night	1.133333333	26	10	2.6
739	3/22/2019	22-3-19 1.21am; 22-3-19 1.44am	March	e.full	March	18:59	7:24	18:30	6:23	19:41	5:12	night	1.633333333	31	10	3.1
740	3/22/2019	22-3-19 2.06am	March	e.full	March	18:59	7:24	18:30	6:23	19:41	5:12	night	2.133333333	23	10	2.3
741	3/22/2019	22-3-19 2.29am	March	e.full	March	18:59	7:24	18:30	6:23	19:41	5:12	night	2.633333333	56	10	5.6
742	3/22/2019	22-3-19 2.52am; 22-3-19 3.15am	March	e.full	March	18:59	7:24	18:30	6:23	19:41	5:12	night	3.133333333	191	10	19.1
743	3/22/2019	22-3-19 3.41am	March	e.full	March	18:59	7:24	18:30	6:23	19:41	5:12	night	3.75	186	10	18.6
744	3/22/2019	22-3-19 4.02am	March	e.full	March	18:59	7:24	18:30	6:23	19:41	5:12	night	4.133333333	179	10	17.9
745	3/22/2019	22-3-19 4.25am	March	e.full	March	18:59	7:24	18:30	6:23	19:41	5:12	night	4.633333333	230	10	23
746	3/22/2019	22-3-19 4.47am; 22-3-19 5.10am	March	e.full	March	18:59	7:24	18:30	6:23	19:41	5:12	twilight	5.133333333	465	10	46.5
747	3/22/2019	22-3-19 5.33am	March	e.full	March	18:59	7:24	18:30	6:23	19:41	5:12	twilight	5.633333333	532	10	53.2
748	3/22/2019	22-3-19 5.56am	March	e.full	March	18:59	7:24	18:30	6:23	19:41	5:12	twilight	6.133333333	1131	10	113.1
749	3/22/2019	22-3-19 6.19am; 22-3-19 6.41am	March	e.full	March	18:59	7:24	18:30	6:23	19:41	5:12	day	6.633333333	212	10	21.2
750	3/22/2019	22-3-19 7.04am	March	e.full	March	18:59	7:24	18:30	6:23	19:41	5:12	day	7.133333333	322	10	32.2
751	3/22/2019	22-3-19 7.36am	March	e.full	March	18:59	7:24	18:30	6:23	19:41	5:12	day	7.633333333	441	10	44.1
752	3/22/2019	22-3-19 7.57am	March	e.full	March	18:59	7:24	18:30	6:23	19:41	5:12	day	8.133333333	336	10	33.6
753	3/22/2019	22-3-19 8.20am; 22-3-19 8.42am	March	e.full	March	18:59	7:24	18:30	6:23	19:41	5:12	day	8.633333333	346	10	34.6
754	3/22/2019	22-3-19 9.05am	March	e.full	March	18:59	7:24	18:30	6:23	19:41	5:12	day	9.133333333	343	10	34.3
755	3/22/2019	22-3-19 9.28am	March	e.full	March	18:59	7:24	18:30	6:23	19:41	5:12	day	9.633333333	395	10	39.5
756	3/22/2019	22-3-19 9.51am; 22-3-19 10.13am	March	e.full	March	18:59	7:24	18:30	6:23	19:41	5:12	day	10.13333333	386	10	38.6
757	3/22/2019	22-3-19 10.36am	March	e.full	March	18:59	7:24	18:30	6:23	19:41	5:12	day	10.63333333	246	10	24.6
758	3/22/2019	22-3-19 10.59am	March	e.full	March	18:59	7:24	18:30	6:23	19:41	5:12	day	11.13333333	228	10	22.8
759	3/22/2019	22-3-19 11.22am; 22-3-19 11.44am	March	e.full	March	18:59	7:24	18:30	6:23	19:41	5:12	day	11.63333333	187	10	18.7
760	3/22/2019	22-3-19 12.07pm	March	e.full	March	18:59	7:24	18:30	6:23	19:41	5:12	day	12.13333333	210	10	21
761	3/22/2019	22-3-19 12.30pm	March	e.full	March	18:59	7:24	18:30	6:23	19:41	5:12	day	12.63333333	853	10	85.3
762	3/22/2019	22-3-19 1.06pm	March	e.full	March	18:59	7:24	18:30	6:23	19:41	5:12	day	13.13333333	180	10	18
763	3/22/2019	22-3-19 1.28pm	March	e.full	March	18:59	7:24	18:30	6:23	19:41	5:12	day	13.63333333	250	10	25
764	3/22/2019	22-3-19 1.50pm; 22-3-19 2.13pm	March	e.full	March	18:59	7:24	18:30	6:23	19:41	5:12	day	14.13333333	224	10	22.4
765	3/22/2019	22-3-19 2.36pm	March	e.full	March	18:59	7:24	18:30	6:23	19:41	5:12	day	14.63333333	132	10	13.2
766	3/22/2019	22-3-19 2.59pm	March	e.full	March	18:59	7:24	18:30	6:23	19:41	5:12	day	15.13333333	147	10	14.7
767	3/22/2019	22-3-19 3.22pm; 22-3-19 3.44pm	March	e.full	March	18:59	7:24	18:30	6:23	19:41	5:12	day	15.63333333	165	10	16.5
768	3/22/2019	22-3-19 4.07pm	March	e.full	March	18:59	7:24	18:30	6:23	19:41	5:12	day	16.13333333	137	10	13.7
769	3/22/2019	22-3-19 4.30pm	March	e.full	March	18:59	7:24	18:30	6:23	19:41	5:12	day	16.63333333	108	10	10.8
770	3/22/2019	22-3-19 4.53pm; 22-3-19 5.15pm	March	e.full	March	18:59	7:24	18:30	6:23	19:41	5:12	day	17.13333333	78	10	7.8
771	3/22/2019	22-3-19 5.38pm	March	e.full	March	18:59	7:24	18:30	6:23	19:41	5:12	day	17.63333333	64	10	6.4
772	3/22/2019	22-3-19 6.12pm	March	e.full	March	18:59	7:24	18:30	6:23	19:41	5:12	day	18.23333333	90	10	9
773	3/22/2019	22-3-19 6.34pm	March	e.full	March	18:59	7:24	18:30	6:23	19:41	5:12	day	18.63333333	66	10	6.6
801	3/24/2019	24-3-19 8.22pm	March	f.wangib	March	21:50	9:45	18:30	6:21	19:41	5:10	night	20.4	2	10	0.2
802	3/24/2019	24-3-19 8.44pm	March	f.wangib	March	21:50	9:45	18:30	6:21	19:41	5:10	night	20.83333333	3	10	0.3
803	3/24/2019	24-3-19 9.07pm	March	f.wangib	March	21:50	9:45	18:30	6:21	19:41	5:10	night	21.33333333	1	10	0.1
804	3/24/2019	24-3-19 9.29m; 9.52m	March	f.wangib	March	21:50	9:45	18:30	6:21	19:41	5:10	night	21.83333333	1	10	0.1
805	3/24/2019	24-3-19 10.15pm	March	f.wangib	March	21:50	9:45	18:30	6:21	19:41	5:10	night	22.33333333	0	10	0
806	3/24/2019	24-3-19 10.38pm	March	f.wangib	March	21:50	9:45	18:30	6:21	19:41	5:10	night	22.75	1	10	0.1
807	3/24/2019	24-3-19 11.01pm; 11.22pm	March	f.wangib	March	21:50	9:45	18:30	6:21	19:41	5:10	night	23.33333333	4	10	0.4
808	3/24/2019	24-3-19 11.45pm	March	f.wangib	March	21:50	9:45	18:30	6:21	19:41	5:10	night	23.83333333	9	10	0.9
809	3/25/2019	25-3-19 0.05am	March	f.wangib	March	21:50	9:45	18:30	6:21	19:41	5:10	night	0.333333333	20	10	2
810	3/25/2019	25-3-19 0.31am; 0.53am	March	f.wangib	March	21:50	9:45	18:30	6:21	19:41	5:10	night	0.833333333	31	10	3.1
811	3/25/2019	25-3-19 1.16am	March	f.wangib	March	21:50	9:45	18:30	6:21	19:41	5:10	night	1.333333333	59	10	5.9
812	3/25/2019	25-3-19 1.39am	March	f.wangib	March	21:50	9:45	18:30	6:21	19:41	5:10	night	1.833333333	74	10	7.4
813	3/25/2019	25-3-19 2.02am; 2.24am	March	f.wangib	March	21:50	9:45	18:30	6:21	19:41	5:10	night	2.333333333	59	10	5.9
814	3/25/2019	25-3-19 2.47am	March	f.wangib	March	21:50	9:45	18:30	6:21	19:41	5:10	night	2.833333333	62	10	6.2
815	3/25/2019	25-3-19 3.10am	March	f.wangib	March	21:50	9:45	18:30	6:21	19:41	5:10	night	3.2	63	10	6.3
816	3/25/2019	25-3-19 3.50am	March	f.wangib	March	21:50	9:45	18:30	6:21	19:41	5:10	night	3.833333333	62	10	6.2
817	3/25/2019	25-3-19 4.13am	March	f.wangib	March	21:50	9:45	18:30	6:21	19:41	5:10	night	4.333333333	114	10	11.4
818	3/25/2019	25-3-19 4.36am; 4.58am	March	f.wangib	March	21:50	9:45	18:30	6:21	19:41	5:10	night	4.833333333	165	10	16.5
819	3/25/2019	25-3-19 5.21am	March	f.wangib	March	21:50	9:45	18:30	6:21	19:41	5:10	night	5.35	286	10	28.6
820	3/25/2019	25-3-19 5.44am	March	f.wangib	March	21:50	9:45	18:30	6:21	19:41	5:10	twilight	5.833333333	1119	10	111.9
821	3/25/2019	25-3-19 6.07am	March	f.wangib	March	21:50	9:45	18:30	6:21	19:41	5:10	twilight	6.333333333	652	10	65.2
822	3/25/2019	25-3-19 6.30am; 6.52am	March	f.wangib	March	21:50	9:45	18:30	6:21	19:41	5:10	day	6.833333333	370	10	37
823	3/25/2019	25-3-19 7.15am	March	f.wangib	March	21:50	9:45	18:30	6:21	19:41	5:10	day	7.316666667	271	10	27.1
824	3/25/2019	25-3-19 7.35am; 7.57am	March	f.wangib	March	21:50	9:45	18:30	6:21	19:41	5:10	day	7.833333333	257	10	25.7
825	3/25/2019	25-3-19 8.19am	March	f.wangib	March	21:50	9:45	18:30	6:21	19:41	5:10	day	8.333333333	353	10	35.3
826	3/25/2019	25-3-19 8.42am	March	f.wangib	March	21:50	9:45	18:30	6:21	19:41	5:10	day	8.833333333	504	10	50.4
827	3/25/2019	25-3-19 9.02am; 9.28am	March	f.wangib	March	21:50	9:45	18:30	6:21	19:41	5:10	day	9.333333333	391	10	39.1
828	3/25/2019	25-3-19 9.51am	March	f.wangib	March	21:50	9:45	18:30	6:21	19:41	5:10	day	9.85	271	10	27.1
829	3/25/2019	25-3-19 10.13am	March	f.wangib	March	21:50	9:45	18:30	6:21	19:41	5:10	day	10.33333333	235	10	23.5
830	3/25/2019	25-3-19 10.36am; 10.59am	March	f.wangib	March	21:50	9:45	18:30	6:21	19:41	5:10	day	10.83333333	208	10	20.8
831	3/25/2019	25-3-19 11.22am	March	f.wangib	March	21:50	9:45	18:30	6:21	19:41	5:10	day	11.36666667	231	10	23.1
832	3/25/2019	25-3-19 11.44am	March	f.wangib	March	21:50	9:45	18:30	6:21	19:41	5:10	day	11.83333333	237	10	23.7
833	3/25/2019	25-3-19 12.07pm	March	f.wangib	March	21:50	9:45	18:30	6:21	19:41	5:10	day	12.33333333	247	10	24.7
834	3/25/2019	25-3-19 12.47pm	March	f.wangib	March	21:50	9:45	18:30	6:21	19:41	5:10	day	12.83333333	206	10	20.6
835	3/25/2019	25-3-19 1.09pm	March	f.wangib	March	21:50	9:45	18:30	6:21	19:41	5:10	day	13.33333333	224	10	22.4
836	3/25/2019	25-3-19 1.32pm; 1.55pm	March	f.wangib	March	21:50	9:45	18:30	6:21	19:41	5:10	day	13.83333333	218	10	21.8
837	3/25/2019	25-3-19 2.18pm	March	f.wangib	March	21:50	9:45	18:30	6:21	19:41	5:10	day	14.33333333	302	10	30.2
838	3/25/2019	25-3-19 2.41pm	March	f.wangib	March	21:50	9:45	18:30	6:21	19:41	5:10	day	14.83333333	161	10	16.1
839	3/25/2019	25-3-19 3.03pm; 3.26pm	March	f.wangib	March	21:50	9:45	18:30	6:21	19:41	5:10	day	15.33333333	152	10	15.2
840	3/25/2019	25-3-19 3.49pm	March	f.wangib	March	21:50	9:45	18:30	6:21	19:41	5:10	day	15.83333333	153	10	15.3
841	3/25/2019	25-3-19 4.12pm	March	f.wangib	March	21:50	9:45	18:30	6:21	19:41	5:10	day	16.33333333	122	10	12.2
842	3/25/2019	25-3-19 4.34pm; 4.57pm	March	f.wangib	March	21:50	9:45	18:30	6:21	19:41	5:10	day	16.83333333	139	10	13.9
843	3/25/2019	25-3-19 5.20pm	March	f.wangib	March	21:50	9:45	18:30	6:21	19:41	5:10	day	17.33333333	83	10	8.3
844	3/25/2019	25-3-19 5.43pm	March	f.wangib	March	21:50	9:45	18:30	6:21	19:41	5:10	day	17.83333333	65	10	6.5
845	3/25/2019	25-3-19 6.06pm	March	f.wangib	March	21:50	9:45	18:30	6:21	19:41	5:10	day	18.15	45	10	4.5
846	3/28/2019	28-3-19 6.32pm	March	g.lastquart	March	1:22	13:03	18:31	6:18	19:41	5:07	twilight	18.56666667	97	10	9.7
847	3/28/2019	28-3-19 6.55pm	March	g.lastquart	March	1:22	13:03	18:31	6:18	19:41	5:07	twilight	19.06666667	27	10	2.7
848	3/28/2019	28-3-19 7.18pm; 28-3-19 7.41pm	March	g.lastquart	March	1:22	13:03	18:31	6:18	19:41	5:07	twilight	19.56666667	7	10	0.7
849	3/28/2019	28-3-19 8.04pm	March	g.lastquart	March	1:22	13:03	18:31	6:18	19:41	5:07	night	20.06666667	5	10	0.5
850	3/28/2019	28-3-19 8.27pm	March	g.lastquart	March	1:22	13:03	18:31	6:18	19:41	5:07	night	20.56666667	2	10	0.2
851	3/28/2019	28-3-19 8.50pm; 28-3-19 9.13pm	March	g.lastquart	March	1:22	13:03	18:31	6:18	19:41	5:07	night	21.06666667	5	10	0.5
852	3/28/2019	28-3-19 9.13pm; 28-3-19 9.36pm	March	g.lastquart	March	1:22	13:03	18:31	6:18	19:41	5:07	night	21.56666667	2	10	0.2
853	3/28/2019	28-3-19 9.59pm	March	g.lastquart	March	1:22	13:03	18:31	6:18	19:41	5:07	night	22.06666667	0	10	0
854	3/28/2019	28-3-19 10.22pm	March	g.lastquart	March	1:22	13:03	18:31	6:18	19:41	5:07	night	22.56666667	0	10	0
855	3/28/2019	28-3-19 10.45pm; 28-3-19 11.08pm	March	g.lastquart	March	1:22	13:03	18:31	6:18	19:41	5:07	night	23.06666667	0	10	0
856	3/28/2019	28-3-19 11.32pm	March	g.lastquart	March	1:22	13:03	18:31	6:18	19:41	5:07	night	23.56666667	0	10	0
857	3/28/2019	28-3-19 11.55pm	March	g.lastquart	March	1:22	13:03	18:31	6:18	19:41	5:07	night	0.066666667	0	10	0
858	3/29/2019	29-3-19 0.17am; 29-3-19 0.40am	March	g.lastquart	March	1:22	13:03	18:31	6:18	19:41	5:07	night	0.566666667	2	10	0.2
859	3/29/2019	29-3-19 1.03am	March	g.lastquart	March	1:22	13:03	18:31	6:18	19:41	5:07	night	1.066666667	0	10	0
860	3/29/2019	29-3-19 1.26am	March	g.lastquart	March	1:22	13:03	18:31	6:18	19:41	5:07	night	1.566666667	0	10	0
861	3/29/2019	29-3-19 1.49am	March	g.lastquart	March	1:22	13:03	18:31	6:18	19:41	5:07	night	2.066666667	0	10	0
862	3/29/2019	29-3-19 2.34am	March	g.lastquart	March	1:22	13:03	18:31	6:18	19:41	5:07	night	2.566666667	0	10	0
863	3/29/2019	29-3-19 2.57am	March	g.lastquart	March	1:22	13:03	18:31	6:18	19:41	5:07	night	3.066666667	0	10	0
864	3/29/2019	29-3-19 3.21am	March	g.lastquart	March	1:22	13:03	18:31	6:18	19:41	5:07	night	3.566666667	0	10	0
865	3/29/2019	29-3-19 3.44am; 29-3-19 4.07am	March	g.lastquart	March	1:22	13:03	18:31	6:18	19:41	5:07	night	4.066666667	0	10	0
866	3/29/2019	29-3-19 4.30am	March	g.lastquart	March	1:22	13:03	18:31	6:18	19:41	5:07	night	4.566666667	14	10	1.4
867	3/29/2019	29-3-19 4.53am	March	g.lastquart	March	1:22	13:03	18:31	6:18	19:41	5:07	twilight	5.066666667	79	10	7.9
868	3/29/2019	29-3-19 5.16am; 3-29-19 5.39am	March	g.lastquart	March	1:22	13:03	18:31	6:18	19:41	5:07	twilight	5.566666667	257	10	25.7
869	3/29/2019	29-3-19 6.02am	March	g.lastquart	March	1:22	13:03	18:31	6:18	19:41	5:07	twilight	6.066666667	1251	10	125.1
870	3/29/2019	29-3-19 6.25am	March	g.lastquart	March	1:22	13:03	18:31	6:18	19:41	5:07	day	6.566666667	284	10	28.4
871	3/29/2019	29-3-19 6.48am; 29-3-19 7.11am	March	g.lastquart	March	1:22	13:03	18:31	6:18	19:41	5:07	day	7.066666667	182	8.5	21.41176471
872	3/29/2019	29-3-19 7.13am	March	g.lastquart	March	1:22	13:03	18:31	6:18	19:41	5:07	day	7.566666667	347	10	34.7
873	3/29/2019	29-3-19 7.59am	March	g.lastquart	March	1:22	13:03	18:31	6:18	19:41	5:07	day	8.066666667	267	10	26.7
874	3/29/2019	29-3-19 8.22am	March	g.lastquart	March	1:22	13:03	18:31	6:18	19:41	5:07	day	8.566666667	349	10	34.9
875	3/29/2019	29-3-19 8.45am; 29-3-19 9.08am	March	g.lastquart	March	1:22	13:03	18:31	6:18	19:41	5:07	day	9.066666667	368	10	36.8
876	3/29/2019	29-3-19 9.31am	March	g.lastquart	March	1:22	13:03	18:31	6:18	19:41	5:07	day	9.566666667	322	10	32.2
877	3/29/2019	29-3-19 9.54am	March	g.lastquart	March	1:22	13:03	18:31	6:18	19:41	5:07	day	10.06666667	316	10	31.6
878	3/29/2019	29-3-19 10.17am; 29-3-19 10.40am	March	g.lastquart	March	1:22	13:03	18:31	6:18	19:41	5:07	day	10.56666667	182	10	18.2
879	3/29/2019	29-3-19 11.03am	March	g.lastquart	March	1:22	13:03	18:31	6:18	19:41	5:07	day	11.06666667	189	10	18.9
880	3/29/2019	29-3-19 11.26am	March	g.lastquart	March	1:22	13:03	18:31	6:18	19:41	5:07	day	11.56666667	172	10	17.2
881	3/29/2019	29-3-19 11.49am; 29-3-19 12.12pm	March	g.lastquart	March	1:22	13:03	18:31	6:18	19:41	5:07	day	12.06666667	158	10	15.8
882	3/29/2019	29-3-19 12.39pm	March	g.lastquart	March	1:22	13:03	18:31	6:18	19:41	5:07	day	13.68333333	183	10	18.3
883	3/29/2019	29-3-19 1.02pm	March	g.lastquart	March	1:22	13:03	18:31	6:18	19:41	5:07	day	13.06666667	161	10	16.1
884	3/29/2019	29-3-19 1.25pm	March	g.lastquart	March	1:22	13:03	18:31	6:18	19:41	5:07	day	13.56666667	178	10	17.8
885	3/29/2019	29-3-19 1.48pm; 29-3-19 2.11pm	March	g.lastquart	March	1:22	13:03	18:31	6:18	19:41	5:07	day	14.06666667	198	10	19.8
886	3/29/2019	29-3-19 2.34pm	March	g.lastquart	March	1:22	13:03	18:31	6:18	19:41	5:07	day	14.56666667	230	10	23
887	3/29/2019	29-3-19 2.57pm	March	g.lastquart	March	1:22	13:03	18:31	6:18	19:41	5:07	day	15.06666667	245	10	24.5
888	3/29/2019	29-3-19 3.29pm; 29-3-19 3.43pm	March	g.lastquart	March	1:22	13:03	18:31	6:18	19:41	5:07	day	15.56666667	291	10	29.1
889	3/29/2019	29-3-19 3.43pm; 29-3-19 4.06pm	March	g.lastquart	March	1:22	13:03	18:31	6:18	19:41	5:07	day	16.06666667	260	10	26
890	3/29/2019	29-3-19 4.29pm	March	g.lastquart	March	1:22	13:03	18:31	6:18	19:41	5:07	day	16.56666667	277	10	27.7
891	3/29/2019	29-3-1-9 4.52pm	March	g.lastquart	March	1:22	13:03	18:31	6:18	19:41	5:07	day	17.06666667	269	10	26.9
892	3/29/2019	29-3-19 5.15pm; 29-3-19 5.38pm	March	g.lastquart	March	1:22	13:03	18:31	6:18	19:41	5:07	day	17.56666667	204	10	20.4
893	4/1/2019	1-4-19 6.12pm	April	h.wancres	March	4:20	16:18	18:31	6:15	19:42	5:04	twilight	18.25	28	10	2.8
894	4/1/2019	1-4-19 6.22pm	April	h.wancres	March	4:20	16:18	18:31	6:15	19:42	5:04	twilight	18.75	533	10	53.3
895	4/1/2019	1-4-19 6.56pm; 7.19pm	April	h.wancres	March	4:20	16:18	18:31	6:15	19:42	5:04	twilight	19.25	3	10	0.3
896	4/1/2019	1-4-19 7.42pm	April	h.wancres	March	4:20	16:18	18:31	6:15	19:42	5:04	night	19.75	3	10	0.3
897	4/1/2019	1-4-19 8.05pm	April	h.wancres	March	4:20	16:18	18:31	6:15	19:42	5:04	night	20.25	4	10	0.4
898	4/1/2019	1-4-19 8.27pm; 8.50pm	April	h.wancres	March	4:20	16:18	18:31	6:15	19:42	5:04	night	20.75	1	10	0.1
899	4/1/2019	1-4-19 9.13pm	April	h.wancres	March	4:20	16:18	18:31	6:15	19:42	5:04	night	21.25	3	10	0.3
900	4/1/2019	1-4-19 9.36pm	April	h.wancres	March	4:20	16:18	18:31	6:15	19:42	5:04	night	21.75	1	10	0.1
901	4/1/2019	1-4-19 10.11pm	April	h.wancres	March	4:20	16:18	18:31	6:15	19:42	5:04	night	22.25	0	10	0
902	4/1/2019	1-4-19 10.33pm	April	h.wancres	March	4:20	16:18	18:31	6:15	19:42	5:04	night	22.75	1	10	0.1
903	4/1/2019	1-4-19 10.56pm; 11.18pm	April	h.wancres	March	4:20	16:18	18:31	6:15	19:42	5:04	night	23.25	1	10	0.1
904	4/1/2019	1-4-19 11.41pm	April	h.wancres	March	4:20	16:18	18:31	6:15	19:42	5:04	night	23.75	1	10	0.1
905	4/2/2019	2-4-19 0.04am	April	h.wancres	March	4:20	16:18	18:31	6:15	19:42	5:04	night	0.25	0	10	0
906	4/2/2019	2-4-19 0.27am; 0.50am	April	h.wancres	March	4:20	16:18	18:31	6:15	19:42	5:04	night	0.75	0	10	0
907	4/2/2019	2-4-19 1.12am	April	h.wancres	March	4:20	16:18	18:31	6:15	19:42	5:04	night	1.25	1	10	0.1
908	4/2/2019	2-4-19 1.35am	April	h.wancres	March	4:20	16:18	18:31	6:15	19:42	5:04	night	1.75	3	10	0.3
909	4/2/2019	2-4-19 1.58am; 2.21am	April	h.wancres	March	4:20	16:18	18:31	6:15	19:42	5:04	night	2.25	2	10	0.2
910	4/2/2019	2-4-19 2.44am	April	h.wancres	March	4:20	16:18	18:31	6:15	19:42	5:04	night	2.75	2	10	0.2
911	4/2/2019	2-4-19 3.03am	April	h.wancres	March	4:20	16:18	18:31	6:15	19:42	5:04	night	3.25	1	10	0.1
912	4/2/2019	2-4-19 3.25am; 3.48am	April	h.wancres	March	4:20	16:18	18:31	6:15	19:42	5:04	night	3.75	7	10	0.7
913	4/2/2019	2-4-19 4.11am	April	h.wancres	March	4:20	16:18	18:31	6:15	19:42	5:04	night	4.25	7	10	0.7
914	4/2/2019	2-4-19 4.33am	April	h.wancres	March	4:20	16:18	18:31	6:15	19:42	5:04	night	4.75	27	10	2.7
915	4/2/2019	2-4-19 4.56am; 5.19am	April	h.wancres	March	4:20	16:18	18:31	6:15	19:42	5:04	twilight	5.25	31	10	3.1
916	4/2/2019	2-4-19 5.42am	April	h.wancres	March	4:20	16:18	18:31	6:15	19:42	5:04	twilight	5.75	1220	10	122
917	4/2/2019	2-4-19 6.04am	April	h.wancres	March	4:20	16:18	18:31	6:15	19:42	5:04	day	6.25	475	10	47.5
918	4/2/2019	2-4-19 6.27am; 6.50am	April	h.wancres	March	4:20	16:18	18:31	6:15	19:42	5:04	day	6.75	134	10	13.4
919	4/2/2019	2-4-19 7.13am	April	h.wancres	March	4:20	16:18	18:31	6:15	19:42	5:04	day	7.25	146	10	14.6
920	4/2/2019	2-4-19 7.43am	April	h.wancres	March	4:20	16:18	18:31	6:15	19:42	5:04	day	7.75	261	10	26.1
921	4/2/2019	2-4-19 8.05am	April	h.wancres	March	4:20	16:18	18:31	6:15	19:42	5:04	day	8.25	273	10	27.3
922	4/2/2019	2-4-19 8.28am; 8.51am	April	h.wancres	March	4:20	16:18	18:31	6:15	19:42	5:04	day	8.75	239	10	23.9
923	4/2/2019	2-4-19 9.14am	April	h.wancres	March	4:20	16:18	18:31	6:15	19:42	5:04	day	9.25	258	10	25.8
924	4/2/2019	2-4-19 9.36am	April	h.wancres	March	4:20	16:18	18:31	6:15	19:42	5:04	day	9.75	157	10	15.7
925	4/2/2019	2-4-19 9.59am; 10.22am	April	h.wancres	March	4:20	16:18	18:31	6:15	19:42	5:04	day	10.25	153	10	15.3
926	4/2/2019	2-4-19 10.45am	April	h.wancres	March	4:20	16:18	18:31	6:15	19:42	5:04	day	10.75	131	10	13.1
927	4/2/2019	2-4-19 11.07am	April	h.wancres	March	4:20	16:18	18:31	6:15	19:42	5:04	day	11.25	86	10	8.6
928	4/2/2019	2-4-19 11.30am; 11.53am	April	h.wancres	March	4:20	16:18	18:31	6:15	19:42	5:04	day	11.75	94	10	9.4
929	4/2/2019	2-4-19 12.16pm	April	h.wancres	March	4:20	16:18	18:31	6:15	19:42	5:04	day	12.26666667	102	10	10.2
930	4/2/2019	2-4-19 12.33pm	April	h.wancres	March	4:20	16:18	18:31	6:15	19:42	5:04	day	12.75	134	10	13.4
931	4/2/2019	2-4-19 12.55pm; 1.18pm	April	h.wancres	March	4:20	16:18	18:31	6:15	19:42	5:04	day	13.25	196	10	19.6
932	4/2/2019	2-4-19 1.41pm	April	h.wancres	March	4:20	16:18	18:31	6:15	19:42	5:04	day	13.75	221	10	22.1
933	4/2/2019	2-4-19 2.03pm	April	h.wancres	March	4:20	16:18	18:31	6:15	19:42	5:04	day	14.25	217	10	21.7
934	4/2/2019	2-4-19 2.26pm; 2.49pm	April	h.wancres	March	4:20	16:18	18:31	6:15	19:42	5:04	day	14.75	166	10	16.6
935	4/2/2019	2-4-19 3.12pm	April	h.wancres	March	4:20	16:18	18:31	6:15	19:42	5:04	day	15.25	137	10	13.7
936	4/2/2019	2-4-19 3.35pm	April	h.wancres	March	4:20	16:18	18:31	6:15	19:42	5:04	day	15.75	92	10	9.2
937	4/2/2019	2-4-19 3.57pm; 4.20pm	April	h.wancres	March	4:20	16:18	18:31	6:15	19:42	5:04	day	16.25	83	10	8.3
938	4/2/2019	2-4-19 4.43pm	April	h.wancres	March	4:20	16:18	18:31	6:15	19:42	5:04	day	16.75	70	10	7
939	4/2/2019	2-4-19 5.06pm	April	h.wancres	March	4:20	16:18	18:31	6:15	19:42	5:04	day	17.25	49	10	4.9
940	4/2/2019	2-4-19 5.28pm; 5.51pm	April	h.wancres	March	4:20	16:18	18:31	6:15	19:42	5:04	day	17.75	36	10	3.6
941	4/5/2019	5-4-19 5.58pm	April	a.new	March	6:55	18:39	18:31	6:13	19:42	5:01	twilight	18.16666667	50	10	5
942	4/5/2019	5-4-19 5.58pm; 5-4-19 6.21pm	April	a.new	March	6:55	18:39	18:31	6:13	19:42	5:01	twilight	18.66666667	115	10	11.5
943	4/5/2019	5-4-19 7.07pm	April	a.new	March	6:55	18:39	18:31	6:13	19:42	5:01	twilight	19.16666667	23	10	2.3
944	4/5/2019	5-4-19 7.29pm	April	a.new	March	6:55	18:39	18:31	6:13	19:42	5:01	night	19.66666667	13	10	1.3
945	4/5/2019	5-4-19 7.52pm; 5-4-19 8.15pm	April	a.new	March	6:55	18:39	18:31	6:13	19:42	5:01	night	20.16666667	5	10	0.5
946	4/5/2019	5-4-19 8.38pm	April	a.new	March	6:55	18:39	18:31	6:13	19:42	5:01	night	20.66666667	1	10	0.1
947	4/5/2019	5-4-19 9.01pm	April	a.new	March	6:55	18:39	18:31	6:13	19:42	5:01	night	21.16666667	0	10	0
948	4/5/2019	5-4-19 9.23pm; 5-4-19 9.46pm	April	a.new	March	6:55	18:39	18:31	6:13	19:42	5:01	night	21.66666667	1	10	0.1
949	4/5/2019	5-4-19 10.11pm	April	a.new	March	6:55	18:39	18:31	6:13	19:42	5:01	night	22.2	0	10	0
950	4/5/2019	5-4-19 10.33pm	April	a.new	March	6:55	18:39	18:31	6:13	19:42	5:01	night	22.66666667	0	10	0
951	4/5/2019	5-4-19 10.56pm; 5-4-19 11.18pm	April	a.new	March	6:55	18:39	18:31	6:13	19:42	5:01	night	23.16666667	0	10	0
952	4/5/2019	5-4-19 11.41pm	April	a.new	March	6:55	18:39	18:31	6:13	19:42	5:01	night	23.68333333	0	10	0
953	4/6/2019	6-4-19 0.04am	April	a.new	March	6:55	18:39	18:31	6:13	19:42	5:01	night	0.166666667	0	10	0
954	4/6/2019	6-4-19 0.27am	April	a.new	March	6:55	18:39	18:31	6:13	19:42	5:01	night	0.666666667	0	10	0
955	4/6/2019	6-4-19 0.49am; 6-4-19 1.12am	April	a.new	March	6:55	18:39	18:31	6:13	19:42	5:01	night	1.166666667	0	10	0
956	4/6/2019	6-4-19 1.35am	April	a.new	March	6:55	18:39	18:31	6:13	19:42	5:01	night	1.666666667	1	10	0.1
957	4/6/2019	6-4-19 1.58am	April	a.new	March	6:55	18:39	18:31	6:13	19:42	5:01	night	2.166666667	0	10	0
958	4/6/2019	6-4-19 2:21am; 6-4-19 2.43am	April	a.new	March	6:55	18:39	18:31	6:13	19:42	5:01	night	2.666666667	0	10	0
959	4/6/2019	6-4-19 3.06am	April	a.new	March	6:55	18:39	18:31	6:13	19:42	5:01	night	3.166666667	4	10	0.4
960	4/6/2019	6-4-19 3.42am	April	a.new	March	6:55	18:39	18:31	6:13	19:42	5:01	night	3.733333333	10	10	1
961	4/6/2019	6-4-19 4.04am	April	a.new	March	6:55	18:39	18:31	6:13	19:42	5:01	night	4.166666667	37	10	3.7
962	4/6/2019	6-4-19 4.27am	April	a.new	March	6:55	18:39	18:31	6:13	19:42	5:01	night	4.666666667	55	10	5.5
963	4/6/2019	6-4-19 4.50am; 6-4-19 5.13am	April	a.new	March	6:55	18:39	18:31	6:13	19:42	5:01	twilight	5.166666667	79	10	7.9
964	4/6/2019	6-4-19 5.36am	April	a.new	March	6:55	18:39	18:31	6:13	19:42	5:01	twilight	5.666666667	935	10	93.5
965	4/6/2019	6-4-19 5.58am	April	a.new	March	6:55	18:39	18:31	6:13	19:42	5:01	twilight	6.166666667	539	10	53.9
966	4/6/2019	6-4-19 6.21am; 6-4-19 6.44am	April	a.new	March	6:55	18:39	18:31	6:13	19:42	5:01	day	6.666666667	277	10	27.7
967	4/6/2019	6-4-19 7.07am	April	a.new	March	6:55	18:39	18:31	6:13	19:42	5:01	day	7.166666667	225	10	22.5
968	4/6/2019	6-4-19 7.29am	April	a.new	March	6:55	18:39	18:31	6:13	19:42	5:01	day	7.533333333	157	10	15.7
969	4/6/2019	6-4-19 8.09am	April	a.new	March	6:55	18:39	18:31	6:13	19:42	5:01	day	8.166666667	271	10	27.1
970	4/6/2019	6-4-19 8.32am	April	a.new	March	6:55	18:39	18:31	6:13	19:42	5:01	day	8.666666667	251	10	25.1
971	4/6/2019	6-4-19 8.55am; 6-4-19 9.17am	April	a.new	March	6:55	18:39	18:31	6:13	19:42	5:01	day	9.166666667	197	10	19.7
972	4/6/2019	6-4-19 9.40am	April	a.new	March	6:55	18:39	18:31	6:13	19:42	5:01	day	9.666666667	163	10	16.3
973	4/6/2019	6-4-19 10.03am	April	a.new	March	6:55	18:39	18:31	6:13	19:42	5:01	day	10.16666667	158	10	15.8
974	4/6/2019	6-4-19 10.26am; 6-4-19 10.48am	April	a.new	March	6:55	18:39	18:31	6:13	19:42	5:01	day	10.66666667	120	10	12
975	4/6/2019	6-4-19 11.11am	April	a.new	March	6:55	18:39	18:31	6:13	19:42	5:01	day	11.18333333	99	10	9.9
976	4/6/2019	6-4-19 11.34am	April	a.new	March	6:55	18:39	18:31	6:13	19:42	5:01	day	11.66666667	94	10	9.4
977	4/6/2019	6-4-19 12.05pm	April	a.new	March	6:55	18:39	18:31	6:13	19:42	5:01	day	12.16666667	142	10	14.2
978	4/6/2019	6-4-19 12.27pm	April	a.new	March	6:55	18:39	18:31	6:13	19:42	5:01	day	12.66666667	83	10	8.3
979	4/6/2019	6-4-19 12.50pm; 6-4-19 1.12pm	April	a.new	March	6:55	18:39	18:31	6:13	19:42	5:01	day	13.16666667	104	10	10.4
980	4/6/2019	6-4-19 1.35pm	April	a.new	March	6:55	18:39	18:31	6:13	19:42	5:01	day	13.66666667	102	10	10.2
981	4/6/2019	6-4-19 1.58pm	April	a.new	March	6:55	18:39	18:31	6:13	19:42	5:01	day	14.16666667	120	10	12
982	4/6/2019	6-4-19 2.21pm; 6-4-19 2.44pm	April	a.new	March	6:55	18:39	18:31	6:13	19:42	5:01	day	14.66666667	141	10	14.1
983	4/6/2019	6-4-19 3.06pm	April	a.new	March	6:55	18:39	18:31	6:13	19:42	5:01	day	15.16666667	144	10	14.4
984	4/6/2019	6-4-19 3.29pm	April	a.new	March	6:55	18:39	18:31	6:13	19:42	5:01	day	15.66666667	107	10	10.7
985	4/6/2019	6-4-19 3.52pm; 6-4-19 4.15pm	April	a.new	March	6:55	18:39	18:31	6:13	19:42	5:01	day	16.16666667	120	10	12
986	4/6/2019	6-4-19 4.36pm	April	a.new	March	6:55	18:39	18:31	6:13	19:42	5:01	day	16.66666667	96	10	9.6
987	4/6/2019	6-4-19 5.00pm	April	a.new	March	6:55	18:39	18:31	6:13	19:42	5:01	day	17.16666667	136	10	13.6
988	4/10/2019	10-4-19 6.16pm	April	b.waxcres	March	10:47	23:00	18:31	6:10	19:43	4:58	twilight	18.33333333	78	10	7.8
989	4/10/2019	10-4-19 6.38pm	April	b.waxcres	March	10:47	23:00	18:31	6:10	19:43	4:58	twilight	18.83333333	706	10	70.6
990	4/10/2019	10-4-19 7.01pm; 7.23pm	April	b.waxcres	March	10:47	23:00	18:31	6:10	19:43	4:58	twilight	19.33333333	8	10	0.8
991	4/10/2019	10-4-19 7.46pm	April	b.waxcres	March	10:47	23:00	18:31	6:10	19:43	4:58	night	19.83333333	19	10	1.9
992	4/10/2019	10-4-19 8.09pm	April	b.waxcres	March	10:47	23:00	18:31	6:10	19:43	4:58	night	20.33333333	16	10	1.6
993	4/10/2019	10-4-19 8.32pm; 8.55pm	April	b.waxcres	March	10:47	23:00	18:31	6:10	19:43	4:58	night	20.83333333	12	10	1.2
994	4/10/2019	10-4-19 9.17pm	April	b.waxcres	March	10:47	23:00	18:31	6:10	19:43	4:58	night	21.33333333	14	10	1.4
995	4/10/2019	10-4-19 9.40pm	April	b.waxcres	March	10:47	23:00	18:31	6:10	19:43	4:58	night	21.83333333	11	10	1.1
996	4/10/2019	10-4-19 10.02; 10.26pm	April	b.waxcres	March	10:47	23:00	18:31	6:10	19:43	4:58	night	22.33333333	9	10	0.9
997	4/10/2019	10-4-19 10.4pm	April	b.waxcres	March	10:47	23:00	18:31	6:10	19:43	4:58	night	22.83333333	3	10	0.3
998	4/10/2019	10-4-19 11.06pm; 11.29pm	April	b.waxcres	March	10:47	23:00	18:31	6:10	19:43	4:58	night	23.33333333	0	10	0
999	4/10/2019	10-4-19 11.51m	April	b.waxcres	March	10:47	23:00	18:31	6:10	19:43	4:58	night	23.85	2	10	0.2
1000	4/11/2019	11-4-19 0.14am	April	b.waxcres	March	10:47	23:00	18:31	6:10	19:43	4:58	night	0.333333333	3	10	0.3
1001	4/11/2019	11-4-19 0.37am	April	b.waxcres	March	10:47	23:00	18:31	6:10	19:43	4:58	night	0.833333333	1	10	0.1
1002	4/11/2019	11-4-19 1.00am; 1.23am	April	b.waxcres	March	10:47	23:00	18:31	6:10	19:43	4:58	night	1.333333333	6	10	0.6
1003	4/11/2019	11-4-19 1.45am	April	b.waxcres	March	10:47	23:00	18:31	6:10	19:43	4:58	night	1.833333333	4	10	0.4
1004	4/11/2019	11-4-19 2.08am	April	b.waxcres	March	10:47	23:00	18:31	6:10	19:43	4:58	night	2.333333333	1	10	0.1
1005	4/11/2019	11-4-19 2.31am; 2.54am	April	b.waxcres	March	10:47	23:00	18:31	6:10	19:43	4:58	night	2.833333333	2	10	0.2
1006	4/11/2019	11-4-19 3.16am	April	b.waxcres	March	10:47	23:00	18:31	6:10	19:43	4:58	night	3.333333333	5	10	0.5
1007	4/11/2019	NO DATA FOR THIS TIME PERIOD	April	b.waxcres	March	10:47	23:00	18:31	6:10	19:43	4:58	night	3.833333333	NA	10
1008	4/11/2019	NO DATA FOR THIS TIME PERIOD	April	b.waxcres	March	10:47	23:00	18:31	6:10	19:43	4:58	night	4.333333333	NA	10
1009	4/11/2019	NO DATA FOR THIS TIME PERIOD	April	b.waxcres	March	10:47	23:00	18:31	6:10	19:43	4:58	night	4.833333333	NA	10
1010	4/11/2019	NO DATA FOR THIS TIME PERIOD	April	b.waxcres	March	10:47	23:00	18:31	6:10	19:43	4:58	twilight	5.333333333	NA	10
1011	4/11/2019	NO DATA FOR THIS TIME PERIOD	April	b.waxcres	March	10:47	23:00	18:31	6:10	19:43	4:58	twilight	5.833333333	NA	10
1012	4/11/2019	NO DATA FOR THIS TIME PERIOD	April	b.waxcres	March	10:47	23:00	18:31	6:10	19:43	4:58	day	6.333333333	NA	10
1013	4/11/2019	NO DATA FOR THIS TIME PERIOD	April	b.waxcres	March	10:47	23:00	18:31	6:10	19:43	4:58	day	6.833333333	NA	10
1014	4/11/2019	NO DATA FOR THIS TIME PERIOD	April	b.waxcres	March	10:47	23:00	18:31	6:10	19:43	4:58	day	7.333333333	NA	10
1015	4/11/2019	NO DATA FOR THIS TIME PERIOD	April	b.waxcres	March	10:47	23:00	18:31	6:10	19:43	4:58	day	7.833333333	NA	10
1016	4/11/2019	11-4-19 8.01am	April	b.waxcres	March	10:47	23:00	18:31	6:10	19:43	4:58	day	8.333333333	163	10	16.3
1017	4/11/2019	11-4-19 8.45am	April	b.waxcres	March	10:47	23:00	18:31	6:10	19:43	4:58	day	8.833333333	125	10	12.5
1018	4/11/2019	11-4-19 9.08am	April	b.waxcres	March	10:47	23:00	18:31	6:10	19:43	4:58	day	9.333333333	90	10	9
1019	4/11/2019	11-4-19 9.31am; 9.54am	April	b.waxcres	March	10:47	23:00	18:31	6:10	19:43	4:58	day	9.833333333	77	10	7.7
1020	4/11/2019	11-4-19 10.17am	April	b.waxcres	March	10:47	23:00	18:31	6:10	19:43	4:58	day	10.33333333	92	10	9.2
1021	4/11/2019	11-4-19 10.39am	April	b.waxcres	March	10:47	23:00	18:31	6:10	19:43	4:58	day	10.83333333	82	10	8.2
1022	4/11/2019	11-4-19 11.02am; 11.25am	April	b.waxcres	March	10:47	23:00	18:31	6:10	19:43	4:58	day	11.33333333	79	10	7.9
1023	4/11/2019	11-4-19 11.48am	April	b.waxcres	March	10:47	23:00	18:31	6:10	19:43	4:58	day	11.83333333	70	10	7
1024	4/11/2019	11-4-19 12.10pm	April	b.waxcres	March	10:47	23:00	18:31	6:10	19:43	4:58	day	12.33333333	56	10	5.6
1025	4/11/2019	11-4-19 12.33pm	April	b.waxcres	March	10:47	23:00	18:31	6:10	19:43	4:58	day	12.83333333	50	10	5
1026	4/11/2019	11-4-19 1.19pm	April	b.waxcres	March	10:47	23:00	18:31	6:10	19:43	4:58	day	13.33333333	80	10	8
1027	4/11/2019	NO DATA FOR THIS TIME PERIOD	April	b.waxcres	March	10:47	23:00	18:31	6:10	19:43	4:58	day	13.83333333	NA	10
1028	4/11/2019	11-4-19 2.22pm	April	b.waxcres	March	10:47	23:00	18:31	6:10	19:43	4:58	day	14.4	71	10	7.1
1029	4/11/2019	11-4-19 2.44pm	April	b.waxcres	March	10:47	23:00	18:31	6:10	19:43	4:58	day	14.83333333	47	10	4.7
1030	4/11/2019	11-4-19 3.07pm	April	b.waxcres	March	10:47	23:00	18:31	6:10	19:43	4:58	day	15.33333333	72	10	7.2
1031	4/11/2019	11-4-19 3.30pm; 3.53pm	April	b.waxcres	March	10:47	23:00	18:31	6:10	19:43	4:58	day	15.83333333	59	10	5.9
1032	4/11/2019	11-4-19 4.15pm	April	b.waxcres	March	10:47	23:00	18:31	6:10	19:43	4:58	day	16.33333333	74	10	7.4
1033	4/11/2019	11-4-19 4.38pm	April	b.waxcres	March	10:47	23:00	18:31	6:10	19:43	4:58	day	16.83333333	73	10	7.3
1034	4/11/2019	11-4-19 5.01pm; 5.24pm	April	b.waxcres	March	10:47	23:00	18:31	6:10	19:43	4:58	day	17.33333333	65	10	6.5
1035	4/11/2019	11-4-19 5.46pm	April	b.waxcres	March	10:47	23:00	18:31	6:10	19:43	4:58	day	17.83333333	79	10	7.9
1036	4/13/2019	13-4-19 6.32pm	April	c.1stquart	March	12:43	1:51	18:32	6:08	19:44	4:56	twilight	18.56666667	95	10	9.5
1037	4/13/2019	13-4-19 6.54pm	April	c.1stquart	March	12:43	1:51	18:32	6:08	19:44	4:56	twilight	19.06666667	130	10	13
1038	4/13/2019	13-4-19 7.17pm; 13-4-19 7.40pm	April	c.1stquart	March	12:43	1:51	18:32	6:08	19:44	4:56	twilight	19.56666667	27	10	2.7
1039	4/13/2019	13-4-19 8.02pm	April	c.1stquart	March	12:43	1:51	18:32	6:08	19:44	4:56	night	20.06666667	59	10	5.9
1040	4/13/2019	13-4-19 8.25pm	April	c.1stquart	March	12:43	1:51	18:32	6:08	19:44	4:56	night	20.56666667	36	10	3.6
1041	4/13/2019	13-4-19 8.48pm; 13-4-19 9.11pm	April	c.1stquart	March	12:43	1:51	18:32	6:08	19:44	4:56	night	21.06666667	5	10	0.5
1042	4/13/2019	13-4-19 9.34pm	April	c.1stquart	March	12:43	1:51	18:32	6:08	19:44	4:56	night	21.56666667	6	10	0.6
1043	4/13/2019	13-4-19 9.56pm	April	c.1stquart	March	12:43	1:51	18:32	6:08	19:44	4:56	night	21.96666667	1	10	0.1
1044	4/13/2019	13-4-19 10.14pm; 13-4-19 10.36pm	April	c.1stquart	March	12:43	1:51	18:32	6:08	19:44	4:56	night	22.56666667	10	10	1
1045	4/13/2019	13-4-19 10.59pm	April	c.1stquart	March	12:43	1:51	18:32	6:08	19:44	4:56	night	23.06666667	3	10	0.3
1046	4/13/2019	13-4-19 11.21pm	April	c.1stquart	March	12:43	1:51	18:32	6:08	19:44	4:56	night	23.56666667	2	10	0.2
1047	4/13/2019	13-4-19 11.44pm; 14-4-19 0.07am	April	c.1stquart	March	12:43	1:51	18:32	6:08	19:44	4:56	night	0.066666667	0	10	0
1048	4/13/2019	14-4-19 0.30am	April	c.1stquart	March	12:43	1:51	18:32	6:08	19:44	4:56	night	0.566666667	1	10	0.1
1049	4/14/2019	14-4-19 0.53am	April	c.1stquart	March	12:43	1:51	18:32	6:08	19:44	4:56	night	1.066666667	0	10	0
1050	4/14/2019	14-4-19 1.15am; 14-4-19 1.38am	April	c.1stquart	March	12:43	1:51	18:32	6:08	19:44	4:56	night	1.566666667	0	10	0
1051	4/14/2019	14-4-19 2.01am	April	c.1stquart	March	12:43	1:51	18:32	6:08	19:44	4:56	night	2.066666667	2	10	0.2
1052	4/14/2019	14-4-19 2.24am	April	c.1stquart	March	12:43	1:51	18:32	6:08	19:44	4:56	night	2.566666667	3	10	0.3
1053	4/14/2019	14-4-19 2.46am; 14-4-19 3.09am	April	c.1stquart	March	12:43	1:51	18:32	6:08	19:44	4:56	night	3.066666667	0	10	0
1054	4/14/2019	14-4-19 3.32am	April	c.1stquart	March	12:43	1:51	18:32	6:08	19:44	4:56	night	3.533333333	0	7.5	0
1055	4/14/2019	14-4-19 3.48am; 14-4-19 4.09am	April	c.1stquart	March	12:43	1:51	18:32	6:08	19:44	4:56	night	4.066666667	2	10	0.2
1056	4/14/2019	14-4-19 4.32am	April	c.1stquart	March	12:43	1:51	18:32	6:08	19:44	4:56	night	4.566666667	17	10	1.7
1057	4/14/2019	14-4-19 4.55am	April	c.1stquart	March	12:43	1:51	18:32	6:08	19:44	4:56	twilight	5.066666667	38	10	3.8
1058	4/14/2019	14-4-19 5.17am; 14-4-19 5.40am	April	c.1stquart	March	12:43	1:51	18:32	6:08	19:44	4:56	twilight	5.566666667	797	10	79.7
1059	4/14/2019	14-4-19 6.03am	April	c.1stquart	March	12:43	1:51	18:32	6:08	19:44	4:56	twilight	6.066666667	560	10	56
1060	4/14/2019	14-4-19 6.26am	April	c.1stquart	March	12:43	1:51	18:32	6:08	19:44	4:56	day	6.566666667	91	10	9.1
1061	4/14/2019	14-4-19 6.49am; 14-4-19 7.11am	April	c.1stquart	March	12:43	1:51	18:32	6:08	19:44	4:56	day	7.066666667	82	10	8.2
1062	4/14/2019	14-4-19 7.34am	April	c.1stquart	March	12:43	1:51	18:32	6:08	19:44	4:56	day	7.566666667	107	8	13.375
1063	4/14/2019	14-4-19 7.47am; 14-4-19 8.08am	April	c.1stquart	March	12:43	1:51	18:32	6:08	19:44	4:56	day	8.066666667	149	10	14.9
1064	4/14/2019	14-4-19 8.31am	April	c.1stquart	March	12:43	1:51	18:32	6:08	19:44	4:56	day	8.566666667	135	10	13.5
1065	4/14/2019	14-4-19 8.54am	April	c.1stquart	March	12:43	1:51	18:32	6:08	19:44	4:56	day	9.066666667	174	10	17.4
1066	4/14/2019	14-4-19 9.16am; 14-4-19 9.39am	April	c.1stquart	March	12:43	1:51	18:32	6:08	19:44	4:56	day	9.566666667	116	10	11.6
1067	4/14/2019	14-4-19 10.02am	April	c.1stquart	March	12:43	1:51	18:32	6:08	19:44	4:56	day	10.06666667	100	10	10
1068	4/14/2019	14-4-19 10.25am	April	c.1stquart	March	12:43	1:51	18:32	6:08	19:44	4:56	day	10.56666667	76	10	7.6
1069	4/14/2019	14-4-19 10.48am; 14-4-19 11.10am	April	c.1stquart	March	12:43	1:51	18:32	6:08	19:44	4:56	day	11.06666667	42	10	4.2
1070	4/14/2019	14-4-19 11.33am	April	c.1stquart	March	12:43	1:51	18:32	6:08	19:44	4:56	day	11.56666667	45	10	4.5
1071	4/14/2019	14-4-19 11.56am	April	c.1stquart	March	12:43	1:51	18:32	6:08	19:44	4:56	day	12.06666667	25	10	2.5
1072	4/14/2019	14-4-19 12.19pm	April	c.1stquart	March	12:43	1:51	18:32	6:08	19:44	4:56	day	12.56666667	48	10	4.8
1073	4/14/2019	14-4-19 12.59pm	April	c.1stquart	March	12:43	1:51	18:32	6:08	19:44	4:56	day	13.06666667	31	10	3.1
1074	4/14/2019	14-4-19 1.20pm	April	c.1stquart	March	12:43	1:51	18:32	6:08	19:44	4:56	day	13.56666667	54	10	5.4
1075	4/14/2019	14-4-19 1.43pm; 14-4-19 2.06pm	April	c.1stquart	March	12:43	1:51	18:32	6:08	19:44	4:56	day	14.06666667	58	10	5.8
1076	4/14/2019	14-4-19 2.29pm	April	c.1stquart	March	12:43	1:51	18:32	6:08	19:44	4:56	day	14.56666667	75	10	7.5
1077	4/14/2019	14-4-19 2.51pm	April	c.1stquart	March	12:43	1:51	18:32	6:08	19:44	4:56	day	15.06666667	53	10	5.3
1078	4/14/2019	14-4-19 3.14pm; 14-4-19 3.37pm	April	c.1stquart	March	12:43	1:51	18:32	6:08	19:44	4:56	day	15.56666667	51	10	5.1
1079	4/14/2019	14-4-19 4.00pm	April	c.1stquart	March	12:43	1:51	18:32	6:08	19:44	4:56	day	16.06666667	48	10	4.8
1080	4/14/2019	14-4-19 4.23pm	April	c.1stquart	March	12:43	1:51	18:32	6:08	19:44	4:56	day	16.56666667	55	10	5.5
1081	4/14/2019	14-4-19 4.45pm; 14-4-19 5.08pm	April	c.1stquart	March	12:43	1:51	18:32	6:08	19:44	4:56	day	17.06666667	98	10	9.8
1082	4/14/2019	14-4-19 5.31pm	April	c.1stquart	March	12:43	1:51	18:32	6:08	19:44	4:56	day	17.56666667	111	10	11.1
1083	4/16/2019	16-4-19 6.16pm	April	d.waxgib	March	15:43	4:25	18:32	6:06	19:44	4:54	twilight	18.3	259	10	25.9
1084	4/16/2019	16-4-19 6.38pm	April	d.waxgib	March	15:43	4:25	18:32	6:06	19:44	4:54	twilight	18.75	55	10	5.5
1085	4/16/2019	16-4-19 7.00pm 7.23pm	April	d.waxgib	March	15:43	4:25	18:32	6:06	19:44	4:54	twilight	19.25	30	10	3
1086	4/16/2019	16-4-19 7.46pm	April	d.waxgib	March	15:43	4:25	18:32	6:06	19:44	4:54	night	19.76666667	45	10	4.5
1087	4/16/2019	16-4-19 8.09pm	April	d.waxgib	March	15:43	4:25	18:32	6:06	19:44	4:54	night	20.25	65	10	6.5
1088	4/16/2019	16-4-19 8.32pm	April	d.waxgib	March	15:43	4:25	18:32	6:06	19:44	4:54	night	20.75	80	10	8
1089	4/16/2019	16-4-19 8.54pm; 9.17pm	April	d.waxgib	March	15:43	4:25	18:32	6:06	19:44	4:54	night	21.25	83	10	8.3
1090	4/16/2019	16-4-19 9.40pm	April	d.waxgib	March	15:43	4:25	18:32	6:06	19:44	4:54	night	21.75	108	10	10.8
1091	4/16/2019	16-4-19 10.03pm	April	d.waxgib	March	15:43	4:25	18:32	6:06	19:44	4:54	night	22.25	68	10	6.8
1092	4/16/2019	16-4-19 10.47pm	April	d.waxgib	March	15:43	4:25	18:32	6:06	19:44	4:54	night	22.83333333	86	10	8.6
1093	4/16/2019	16-4-19 11.08pm	April	d.waxgib	March	15:43	4:25	18:32	6:06	19:44	4:54	night	23.25	191	10	19.1
1094	4/16/2019	16-4-19 11.31pm; 11.54pm	April	d.waxgib	March	15:43	4:25	18:32	6:06	19:44	4:54	night	23.75	180	10	18
1095	4/17/2019	17-4-19 11.54pm; 0.17am	April	d.waxgib	March	15:43	4:25	18:32	6:06	19:44	4:54	night	0.25	145	10	14.5
1096	4/17/2019	17-4-19 0.39am	April	d.waxgib	March	15:43	4:25	18:32	6:06	19:44	4:54	night	0.75	72	10	7.2
1097	4/17/2019	17-4-19 1.02am	April	d.waxgib	March	15:43	4:25	18:32	6:06	19:44	4:54	night	1.25	76	10	7.6
1098	4/17/2019	17-4-19 1.25am; 1.48am	April	d.waxgib	March	15:43	4:25	18:32	6:06	19:44	4:54	night	1.75	83	10	8.3
1099	4/17/2019	17-4-19 2.11am	April	d.waxgib	March	15:43	4:25	18:32	6:06	19:44	4:54	night	2.25	74	10	7.4
1100	4/17/2019	17-4-19 2.33am	April	d.waxgib	March	15:43	4:25	18:32	6:06	19:44	4:54	night	2.75	91	10	9.1
1101	4/17/2019	17-4-19 2.56am; 3.19am	April	d.waxgib	March	15:43	4:25	18:32	6:06	19:44	4:54	night	3.25	25	10	2.5
1102	4/17/2019	17-4-19 3.43am	April	d.waxgib	March	15:43	4:25	18:32	6:06	19:44	4:54	night	3.783333333	31	10	3.1
1103	4/17/2019	17-4-19 4.04am	April	d.waxgib	March	15:43	4:25	18:32	6:06	19:44	4:54	night	4.25	17	10	1.7
1104	4/17/2019	17-4-19 4.26am; 4.49am	April	d.waxgib	March	15:43	4:25	18:32	6:06	19:44	4:54	night	4.75	25	10	2.5
1105	4/17/2019	17-4-19 5.12am	April	d.waxgib	March	15:43	4:25	18:32	6:06	19:44	4:54	twilight	5.25	44	10	4.4
1106	4/17/2019	17-4-19 5.35am	April	d.waxgib	March	15:43	4:25	18:32	6:06	19:44	4:54	twilight	5.75	881	10	88.1
1107	4/17/2019	17-4-19 5.57am; 6.20am	April	d.waxgib	March	15:43	4:25	18:32	6:06	19:44	4:54	day	6.25	106	10	10.6
1108	4/17/2019	17-4-19 6.43am	April	d.waxgib	March	15:43	4:25	18:32	6:06	19:44	4:54	day	6.75	61	10	6.1
1109	4/17/2019	17-4-19 7;06am	April	d.waxgib	March	15:43	4:25	18:32	6:06	19:44	4:54	day	7.25	70	10	7
1110	4/17/2019	17-4-19 7.40am	April	d.waxgib	March	15:43	4:25	18:32	6:06	19:44	4:54	day	7.75	117	10	11.7
1111	4/17/2019	17-4-19 8.01am; 8.23am	April	d.waxgib	March	15:43	4:25	18:32	6:06	19:44	4:54	day	8.25	83	10	8.3
1112	4/17/2019	17-4-19 8.46am	April	d.waxgib	March	15:43	4:25	18:32	6:06	19:44	4:54	day	8.766666667	74	10	7.4
1113	4/17/2019	17-4-19 9.09am	April	d.waxgib	March	15:43	4:25	18:32	6:06	19:44	4:54	day	9.25	106	10	10.6
1114	4/17/2019	17-4-19 9.32am	April	d.waxgib	March	15:43	4:25	18:32	6:06	19:44	4:54	day	9.75	88	10	8.8
1115	4/17/2019	17-4-19 9.55am; 10.17am	April	d.waxgib	March	15:43	4:25	18:32	6:06	19:44	4:54	day	10.25	63	10	6.3
1116	4/17/2019	17-4-19 10.40am	April	d.waxgib	March	15:43	4:25	18:32	6:06	19:44	4:54	day	10.75	38	10	3.8
1117	4/17/2019	17-4-19 11.03am	April	d.waxgib	March	15:43	4:25	18:32	6:06	19:44	4:54	day	11.25	73	10	7.3
1118	4/17/2019	17-4-19 11.26am; 11.48am	April	d.waxgib	March	15:43	4:25	18:32	6:06	19:44	4:54	day	11.75	63	10	6.3
1119	4/17/2019	17-4-19 12.11pm	April	d.waxgib	March	15:43	4:25	18:32	6:06	19:44	4:54	day	12.25	64	10	6.4
1120	4/17/2019	17-4-19 12.24pm; 12.57pm	April	d.waxgib	March	15:43	4:25	18:32	6:06	19:44	4:54	day	12.75	45	10	4.5
1121	4/17/2019	NO DATA FOR THIS TIME PERIOD	April	d.waxgib	March	15:43	4:25	18:32	6:06	19:44	4:54	day	13.25	NA	10
1122	4/17/2019	NO DATA FOR THIS TIME PERIOD	April	d.waxgib	March	15:43	4:25	18:32	6:06	19:44	4:54	day	13.75	NA	10
1123	4/17/2019	17-4-19 2.05pm	April	d.waxgib	March	15:43	4:25	18:32	6:06	19:44	4:54	day	14.25	468	10	46.8
1124	4/17/2019	17-4-19 2.26pm; 2.49pm	April	d.waxgib	March	15:43	4:25	18:32	6:06	19:44	4:54	day	14.75	118	10	11.8
1125	4/17/2019	17-4-19 3.12pm	April	d.waxgib	March	15:43	4:25	18:32	6:06	19:44	4:54	day	15.25	39	10	3.9
1126	4/17/2019	17-4-19 3.35pm; 3.47pm	April	d.waxgib	March	15:43	4:25	18:32	6:06	19:44	4:54	day	15.75	25	10	2.5
1127	4/17/2019	17-4-19 3.58pm; 4.20pm	April	d.waxgib	March	15:43	4:25	18:32	6:06	19:44	4:54	day	16.25	5	10	0.5
1128	4/17/2019	17-4-19 4.43pm	April	d.waxgib	March	15:43	4:25	18:32	6:06	19:44	4:54	day	16.75	41	10	4.1
1129	4/17/2019	17-4-19 5.07pm	April	d.waxgib	March	15:43	4:25	18:32	6:06	19:44	4:54	day	17.25	26	10	2.6
1130	4/17/2019	17-4-19 5.29pm; 5.51pm	April	d.waxgib	March	15:43	4:25	18:32	6:06	19:44	4:54	day	17.75	22	10	2.2
1131	4/19/2019	19-4-19 10.09pm	April	e.full	March	18:37	6:45	18:32	6:04	19:45	4:52	twilight	18.16666667	NA	10
1132	4/19/2019	19-4-19 10.09pm	April	e.full	March	18:37	6:45	18:32	6:04	19:45	4:52	twilight	18.66666667	NA	10
1133	4/19/2019	19-4-19 10.09pm	April	e.full	March	18:37	6:45	18:32	6:04	19:45	4:52	twilight	19.16666667	NA	10
1134	4/19/2019	19-4-19 10.09pm	April	e.full	March	18:37	6:45	18:32	6:04	19:45	4:52	twilight	19.66666667	NA	10
1135	4/19/2019	19-4-19 10.09pm	April	e.full	March	18:37	6:45	18:32	6:04	19:45	4:52	night	20.16666667	NA	10
1136	4/19/2019	19-4-19 10.09pm	April	e.full	March	18:37	6:45	18:32	6:04	19:45	4:52	night	20.66666667	NA	10
1137	4/19/2019	19-4-19 10.09pm	April	e.full	March	18:37	6:45	18:32	6:04	19:45	4:52	night	21.16666667	NA	10
1138	4/19/2019	19-4-19 10.09pm	April	e.full	March	18:37	6:45	18:32	6:04	19:45	4:52	night	21.66666667	NA	10
1139	4/19/2019	19-4-19 10.09pm	April	e.full	March	18:37	6:45	18:32	6:04	19:45	4:52	night	22.16666667	121	10	12.1
1140	4/19/2019	19-4-19 10.30pm	April	e.full	March	18:37	6:45	18:32	6:04	19:45	4:52	night	22.66666667	143	10	14.3
1141	4/19/2019	19-4-19 10.53pm; 19-4-19 11.16pm	April	e.full	March	18:37	6:45	18:32	6:04	19:45	4:52	night	23.16666667	62	10	6.2
1142	4/19/2019	19-4-19 11.39pm	April	e.full	March	18:37	6:45	18:32	6:04	19:45	4:52	night	23.66666667	38	10	3.8
1143	4/20/2019	20-4-19 0.02am	April	e.full	March	18:37	6:45	18:32	6:04	19:45	4:52	night	0.166666667	81	10	8.1
1144	4/20/2019	20-4-19 0.24am; 20-4-19 0.47am	April	e.full	March	18:37	6:45	18:32	6:04	19:45	4:52	night	0.666666667	59	10	5.9
1145	4/20/2019	20-4-19 1.10am	April	e.full	March	18:37	6:45	18:32	6:04	19:45	4:52	night	1.166666667	50	10	5
1146	4/20/2019	20-4-19 1.33am	April	e.full	March	18:37	6:45	18:32	6:04	19:45	4:52	night	1.666666667	44	10	4.4
1147	4/20/2019	20-4-19 1.55am; 20-4-19 2.18am	April	e.full	March	18:37	6:45	18:32	6:04	19:45	4:52	night	2.166666667	64	10	6.4
1148	4/20/2019	20-4-19 2.18am; 20-4-19 2.41am	April	e.full	March	18:37	6:45	18:32	6:04	19:45	4:52	night	2.666666667	65	10	6.5
1149	4/20/2019	20-4-19 3.14am	April	e.full	March	18:37	6:45	18:32	6:04	19:45	4:52	night	3.266666667	38	10	3.8
1150	4/20/2019	20-4-19 3.36am	April	e.full	March	18:37	6:45	18:32	6:04	19:45	4:52	night	3.666666667	34	10	3.4
1151	4./20/2019	20-4-19 3.59am	April	e.full	March	18:37	6:45	18:32	6:04	19:45	4:52	night	4.166666667	44	10	4.4
1152	4/20/2019	20-4-19 4.22am; 20-4-19 4.44am	April	e.full	March	18:37	6:45	18:32	6:04	19:45	4:52	night	4.666666667	133	10	13.3
1153	4/20/2019	20-4-19 5.07am	April	e.full	March	18:37	6:45	18:32	6:04	19:45	4:52	twilight	5.166666667	168	10	16.8
1154	4/20/2019	20-4-19 5.30am	April	e.full	March	18:37	6:45	18:32	6:04	19:45	4:52	twilight	5.666666667	290	10	29
1155	4/20/2019	20-4-19 5.53am; 20-4-19 6.16am	April	e.full	March	18:37	6:45	18:32	6:04	19:45	4:52	day	6.166666667	38	10	3.8
1156	4/20/2019	20-4-19 6.38am	April	e.full	March	18:37	6:45	18:32	6:04	19:45	4:52	day	6.666666667	15	10	1.5
1157	4/20/2019	20-4-19 7.01am	April	e.full	March	18:37	6:45	18:32	6:04	19:45	4:52	day	7.166666667	8	10	0.8
1158	4/20/2019	20-4-19 7.27am	April	e.full	March	18:37	6:45	18:32	6:04	19:45	4:52	day	7.666666667	24	10	2.4
1159	4/20/2019	20-4-19 7.48am; 20-4-19 8.11am	April	e.full	March	18:37	6:45	18:32	6:04	19:45	4:52	day	8.166666667	44	10	4.4
1160	4/20/2019	20-4-19 8.34am	April	e.full	March	18:37	6:45	18:32	6:04	19:45	4:52	day	8.666666667	52	10	5.2
1161	4/20/2019	20-4-19 8.57am	April	e.full	March	18:37	6:45	18:32	6:04	19:45	4:52	day	9.166666667	65	10	6.5
1162	4/20/2019	20-4-19 9.19am; 20-4-19 9.42am	April	e.full	March	18:37	6:45	18:32	6:04	19:45	4:52	day	9.666666667	58	10	5.8
1163	4/20/2019	20-4-19 10.05am	April	e.full	March	18:37	6:45	18:32	6:04	19:45	4:52	day	10.16666667	67	10	6.7
1164	4/20/2019	20-4-19 10.28am	April	e.full	March	18:37	6:45	18:32	6:04	19:45	4:52	day	10.66666667	244	10	24.4
1165	4/20/2019	20-4-19 10.51am; 20-4-19 11.13am	April	e.full	March	18:37	6:45	18:32	6:04	19:45	4:52	day	11.16666667	89	10	8.9
1166	4/20/2019	20-4-19 11.36am	April	e.full	March	18:37	6:45	18:32	6:04	19:45	4:52	day	11.66666667	60	10	6
1167	4/20/2019	20-4-19 11.59am	April	e.full	March	18:37	6:45	18:32	6:04	19:45	4:52	day	12.16666667	51	10	5.1
1168	4/20/2019	20-4-19 12.22pm; 20-4-19 12.44pm	April	e.full	March	18:37	6:45	18:32	6:04	19:45	4:52	day	12.66666667	36	10	3.6
1169	4/20/2019		April	e.full	March	18:37	6:45	18:32	6:04	19:45	4:52	day	13.16666667	NA	10
1170	4/20/2019	20-4-19 1.44pm	April	e.full	March	18:37	6:45	18:32	6:04	19:45	4:52	day	13.76666667	26	10	2.6
1171	4/20/2019	20-4-19 2.06pm	April	e.full	March	18:37	6:45	18:32	6:04	19:45	4:52	day	14.16666667	27	10	2.7
1172	4/20/2019	20-4-19 2.29pm	April	e.full	March	18:37	6:45	18:32	6:04	19:45	4:52	day	14.66666667	34	10	3.4
1173	4/20/2019	20-4-19 2.52pm; 20-4-19 3.14pm	April	e.full	March	18:37	6:45	18:32	6:04	19:45	4:52	day	15.16666667	52	10	5.2
1174	4/20/2019	20-4-19 3.37pm	April	e.full	March	18:37	6:45	18:32	6:04	19:45	4:52	day	15.66666667	26	10	2.6
1175	4/20/2019	20-4-19 4.00pm	April	e.full	March	18:37	6:45	18:32	6:04	19:45	4:52	day	16.16666667	44	10	4.4
1176	4/20/2019	20-4-19 4.23pm; 20-4-19 4.45pm	April	e.full	March	18:37	6:45	18:32	6:04	19:45	4:52	day	16.66666667	55	10	5.5
1177	4/20/2019	20-4-19 5.08pm	April	e.full	March	18:37	6:45	18:32	6:04	19:45	4:52	day	17.16666667	44	10	4.4
1178	4/20/2019	20-4-19 5.31pm	April	e.full	March	18:37	6:45	18:32	6:04	19:45	4:52	day	17.66666667	42	10	4.2
1179	4/20/2019	20-4-19 5.54pm; 20-4-19 6.16pm	April	e.full	March	18:37	6:45	18:32	6:04	19:45	4:52	day	18.16666667	40	10	4
1180	4/20/2019	20-4-19 6.28pm	April	e.full	March	18:37	6:45	18:32	6:04	19:45	4:52	day	18.66666667	24	10	2.4
