# Supplementary material for: A hard day’s night: Patterns in the diurnal and nocturnal foraging behavior of Apis dorsata across lunar cycles and seasons
Source: PLoS One. 2021 Oct 22;16(10):e0258604. doi: 10.1371/journal.pone.0258604 (PMC8535376; doi:10.1371/journal.pone.0258604)
Supplement: S2 Datasheet — This CSV file was used for creating the moon phase related graphs in this manuscript. The only differences from the dorsata activity datasheet are: it includes only the data collected during the moon phase observations and it includes an additional column for moon phase that allows the moon phases to be easily graphed in order of appearance instead of alphabetically by their name. (CSV) [file pone.0258604.s008.csv]

Date	VideoName	Month	MoonPhase	LunarCycle	DayRelationToFullMoon	Season	ColonyID	MinTemp	MinTempC	MaxTemp	MaxTempC	Illumination	MoonriseTime	MoonsetTime	Sunset Time	Sunrise Time	AstroTwilightNightStop	AstrioTwilightStart	TimeOfDay	CensusStartTime	UseableCensusTime	CensusDuration	TimeSinceSunSet	UseableTimeSinceSunset	TotalArrivals	TotalDacnes	NumDancersPollen	PercentDancersPollen		TwilightTime
10/25/2018	25-10-18 6.37pm	October	NA	NA	DayAfter	Autumn	1	61	16.11111111	84	28.88888889	NA	18:41	7:28	17:55	6:11	19:07	5:00	twilight	18:37	18.61666667	10	NA		10	0	0	NA		dusk
10/25/2018	25-10-18 7.08pm	October	NA	NA	DayAfter	Autumn	1	61	16.11111111	84	28.88888889	NA	18:41	7:28	17:55	6:11	19:07	5:00	night	19:08	19.13333333	10			1	0	0	NA
10/25/2018	25-10-18 7:40pm	October	NA	NA	DayAfter	Autumn	1	61	16.11111111	84	28.88888889	NA	18:41	7:28	17:55	6:11	19:07	5:00	night	19:40	19.66666667	10			0	0	0	NA
10/25/2018	25-10-18 8.09pm	October	NA	NA	DayAfter	Autumn	1	61	16.11111111	84	28.88888889	NA	18:41	7:28	17:55	6:11	19:07	5:00	night	20:09	20.15	10			0	0	0	NA
10/25/2018	25-10-18 8.59pm	October	NA	NA	DayAfter	Autumn	1	61	16.11111111	84	28.88888889	NA	18:41	7:28	17:55	6:11	19:07	5:00	night	20:59	20.98333333	10			2	0	0	NA
10/25/2018	25-10-18 9.09pm	October	NA	NA	DayAfter	Autumn	1	61	16.11111111	84	28.88888889	NA	18:41	7:28	17:55	6:11	19:07	5:00	night	21:09	21.15	10			0	0	0	NA
10/25/2018	25-10-18 9.41m	October	NA	NA	DayAfter	Autumn	1	61	16.11111111	84	28.88888889	NA	18:41	7:28	17:55	6:11	19:07	5:00	night	21:41	21.68333333	10			0	0	0	NA
10/25/2018	25-10-18 10.02pm; 25-10-18 10.12pm	October	NA	NA	DayAfter	Autumn	1	61	16.11111111	84	28.88888889	NA	18:41	7:28	17:55	6:11	19:07	5:00	night	22:09	22.15	10			0	0	0	NA
10/25/2018	25-10-18 10.33pm; 25-10-18 10.44pm	October	NA	NA	DayAfter	Autumn	1	61	16.11111111	84	28.88888889	NA	18:41	7:28	17:55	6:11	19:07	5:00	night	22:39	22.65	10			1	0	0	NA
10/25/2018	25-10-18 11.05pm; 25-10-18 11.15pm	October	NA	NA	DayAfter	Autumn	1	61	16.11111111	84	28.88888889	NA	18:41	7:28	17:55	6:11	19:07	5:00	night	23:09	23.15	10			0	0	0	NA
10/25/2018	25-10-18 11.36pm; 11.47pm	October	NA	NA	DayAfter	Autumn	1	61	16.11111111	84	28.88888889	NA	18:41	7:28	17:55	6:11	19:07	5:00	night	23:39	23.65	10			0	0	0	NA
10/26/2018	26-10-18 0.08am	October	NA	NA	DayAfter	Autumn	1	61	16.11111111	84	28.88888889	NA	18:41	7:28	17:55	6:11	19:07	5:00	night	0:08	0.133333333	10			1	0	0	NA
10/26/2018	26-10-18 0.41am	October	NA	NA	DayAfter	Autumn	1	61	16.11111111	84	28.88888889	NA	18:41	7:28	17:55	6:11	19:07	5:00	night	0:41	0.683333333	10			0	0	0	NA
10/26/2018	26-10-18 1.12am	October	NA	NA	DayAfter	Autumn	1	61	16.11111111	84	28.88888889	NA	18:41	7:28	17:55	6:11	19:07	5:00	night	1:12	1.2	10			0	0	0	NA
10/26/2018	26-10-18 1.45am	October	NA	NA	DayAfter	Autumn	1	61	16.11111111	84	28.88888889	NA	18:41	7:28	17:55	6:11	19:07	5:00	night	1:45	1.75	10			0	0	0	NA
10/26/2018	26-10-18 2.06am	October	NA	NA	DayAfter	Autumn	1	61	16.11111111	84	28.88888889	NA	18:41	7:28	17:55	6:11	19:07	5:00	night	2:06	2.1	10			0	0	0	NA
10/26/2018	26-10-18 2.38am	October	NA	NA	DayAfter	Autumn	1	61	16.11111111	84	28.88888889	NA	18:41	7:28	17:55	6:11	19:07	5:00	night	2:38	2.633333333	10			0	0	0	NA
10/26/2018	26-10-18 3.09am	October	NA	NA	DayAfter	Autumn	1	61	16.11111111	84	28.88888889	NA	18:41	7:28	17:55	6:11	19:07	5:00	night	3:09	3.15	10			0	0	0	NA
10/26/2018	26-10-18 3.41am	October	NA	NA	DayAfter	Autumn	1	61	16.11111111	84	28.88888889	NA	18:41	7:28	17:55	6:11	19:07	5:00	night	3:41	3.683333333	10			0	0	0	NA
10/26/2018	26-10-18 4.02am; 4.12am	October	NA	NA	DayAfter	Autumn	1	61	16.11111111	84	28.88888889	NA	18:41	7:28	17:55	6:11	19:07	5:00	night	4:10	4.166666667	10			0	0	0	NA
10/26/2018	26-101-18 4.44am	October	NA	NA	DayAfter	Autumn	1	61	16.11111111	84	28.88888889	NA	18:41	7:28	17:55	6:11	19:07	5:00	night	4:44	4.733333333	10			0	0	0	NA
10/26/2018	26-10-18 5.06am; 5.16am	October	NA	NA	DayAfter	Autumn	1	61	16.11111111	84	28.88888889	NA	18:41	7:28	17:55	6:11	19:07	5:00	twilight	5:10	5.166666667	10			0	0	0	NA		dawn
10/26/2018	26-10-18 5.40am	October	NA	NA	DayAfter	Autumn	1	61	16.11111111	84	28.88888889	NA	18:41	7:28	17:55	6:11	19:07	5:00	twilight	5:40	5.666666667	10			178	7	0	0		dawn
10/26/2018	26-101-18 6.02am; 6.13am	October	NA	NA	DayAfter	Autumn	1	61	16.11111111	84	28.88888889	NA	18:41	7:28	17:55	6:11	19:07	5:00	day	6:10	6.166666667	10			240	7	0	0
10/26/2018	26-10-18 6.44am	October	NA	NA	DayAfter	Autumn	1	61	16.11111111	84	28.88888889	NA	18:41	7:28	17:55	6:11	19:07	5:00	day	6:44	6.733333333	10			8	1	0	0
10/26/2018	26-10-18 7.08am	October	NA	NA	DayAfter	Autumn	1	61	16.11111111	84	28.88888889	NA	18:41	7:28	17:55	6:11	19:07	5:00	day	7:08	7.133333333	10			30	2	0	0
11/22/2018	22-11-18 5.58pm	November	NA	NA	DayBefore	Autumn	2	68	20	75	23.88888889	NA	17:19	6:12	17:50	6:21	19:04	5:07	twilight	18:00	18	10			47	0	0	NA		dusk
11/22/2018	22-11-18 6.21pm	November	NA	NA	DayBefore	Autumn	2	68	20	75	23.88888889	NA	17:19	6:12	17:50	6:21	19:04	5:07	twilight	18:30	18.5	10			1	0	0	NA		dusk
11/22/2018	22-11-18 6.44pm; 7.07pm	November	NA	NA	DayBefore	Autumn	2	68	20	75	23.88888889	NA	17:19	6:12	17:50	6:21	19:04	5:07	twilight	19:00	19	10			0	0	0	NA		dusk
11/22/2018	22-11-18 7.30pm	November	NA	NA	DayBefore	Autumn	2	68	20	75	23.88888889	NA	17:19	6:12	17:50	6:21	19:04	5:07	night	19:30	19.5	10			0	0	0	NA
11/22/2018	22-11-18 7.53pm	November	NA	NA	DayBefore	Autumn	2	68	20	75	23.88888889	NA	17:19	6:12	17:50	6:21	19:04	5:07	night	20:00	20	10			0	0	0	NA
11/22/2018	22-11-18 8.16pm; 8.39pm	November	NA	NA	DayBefore	Autumn	2	68	20	75	23.88888889	NA	17:19	6:12	17:50	6:21	19:04	5:07	night	20:30	20.5	10			0	0	0	NA
11/22/2018	22-11-18 8.39pm; 9.02pm	November	NA	NA	DayBefore	Autumn	2	68	20	75	23.88888889	NA	17:19	6:12	17:50	6:21	19:04	5:07	night	21:00	21	10			0	0	0	NA
11/22/2018	22-11-18 9.25pm	November	NA	NA	DayBefore	Autumn	2	68	20	75	23.88888889	NA	17:19	6:12	17:50	6:21	19:04	5:07	night	21:30	21.5	10			0	0	0	NA
11/22/2018	22-11-18 9.48pm	November	NA	NA	DayBefore	Autumn	2	68	20	75	23.88888889	NA	17:19	6:12	17:50	6:21	19:04	5:07	night	22:00	22	10			0	0	0	NA
11/22/2018	22-11-18 10.11pm; 10.34pm	November	NA	NA	DayBefore	Autumn	2	68	20	75	23.88888889	NA	17:19	6:12	17:50	6:21	19:04	5:07	night	22:30	22.5	10			0	0	0	NA
11/22/2018	22-11-18 10.58pm	November	NA	NA	DayBefore	Autumn	2	68	20	75	23.88888889	NA	17:19	6:12	17:50	6:21	19:04	5:07	night	22:59	22.98333333	10			0	0	0	NA
11/22/2018	22-11-18 11.30pm	November	NA	NA	DayBefore	Autumn	2	68	20	75	23.88888889	NA	17:19	6:12	17:50	6:21	19:04	5:07	night	23:30	23.5	10			0	0	0	NA
11/22/2018	22-11-18 11.53pm	November	NA	NA	DayBefore	Autumn	2	68	20	75	23.88888889	NA	17:19	6:12	17:50	6:21	19:04	5:07	night	0:00	0	10			0	0	0	NA
11/22/2018	22-11-18 0.16am; 0.39am	November	NA	NA	DayBefore	Autumn	2	68	20	75	23.88888889	NA	17:19	6:12	17:50	6:21	19:04	5:07	night	0:30	0.5	10			0	0	0	NA
11/22/2018	22-11-18 1.02am	November	NA	NA	DayBefore	Autumn	2	68	20	75	23.88888889	NA	17:19	6:12	17:50	6:21	19:04	5:07	night	1:02	1.033333333	10			0	0	0	NA
11/22/2018	22-11-18 1.25am	November	NA	NA	DayBefore	Autumn	2	68	20	75	23.88888889	NA	17:19	6:12	17:50	6:21	19:04	5:07	night	1:30	1.5	10			0	0	0	NA
11/22/2018	22-11-18 1.48am	November	NA	NA	DayBefore	Autumn	2	68	20	75	23.88888889	NA	17:19	6:12	17:50	6:21	19:04	5:07	night	2:00	2	10			0	0	0	NA
11/22/2018	22-11-18 2.11am; 2.34am	November	NA	NA	DayBefore	Autumn	2	68	20	75	23.88888889	NA	17:19	6:12	17:50	6:21	19:04	5:07	night	2:30	2.5	10			0	0	0	NA
11/22/2018	22-11-18 2.57am	November	NA	NA	DayBefore	Autumn	2	68	20	75	23.88888889	NA	17:19	6:12	17:50	6:21	19:04	5:07	night	3:00	3	10			0	0	0	NA
11/22/2018	22-11-18 3.20am	November	NA	NA	DayBefore	Autumn	2	68	20	75	23.88888889	NA	17:19	6:12	17:50	6:21	19:04	5:07	night	3:30	3.5	10			0	0	0	NA
11/22/2018	22-11-18 3.43am; 4.06am	November	NA	NA	DayBefore	Autumn	2	68	20	75	23.88888889	NA	17:19	6:12	17:50	6:21	19:04	5:07	night	4:00	4	10			0	0	0	NA
11/22/2018	22-11-18 4.14am; 4.37am	November	NA	NA	DayBefore	Autumn	2	68	20	75	23.88888889	NA	17:19	6:12	17:50	6:21	19:04	5:07	night	4:30	4.5	10			0	0	0	NA
11/22/2018	22-11-18 5.00am	November	NA	NA	DayBefore	Autumn	2	68	20	75	23.88888889	NA	17:19	6:12	17:50	6:21	19:04	5:07	night	5:00	5	10			0	0	0	NA
11/22/2018	22-11-18 5.23am	November	NA	NA	DayBefore	Autumn	2	68	20	75	23.88888889	NA	17:19	6:12	17:50	6:21	19:04	5:07	twilight	5:30	5.5	10			0	0	0	NA		dawn
11/22/2018	22-11-18 5.46am; 6.09am	November	NA	NA	DayBefore	Autumn	2	68	20	75	23.88888889	NA	17:19	6:12	17:50	6:21	19:04	5:07	twilight	6:00	6	10			13	0	0	NA		dawn
11/22/2018	22-11-18 6.19am	November	NA	NA	DayBefore	Autumn	2	68	20	75	23.88888889	NA	17:19	6:12	17:50	6:21	19:04	5:07	day	6:30	6.5	10			115	0	0	NA
11/22/2018	22-11-18 6.42am; 7.05am	November	NA	NA	DayBefore	Autumn	2	68	20	75	23.88888889	NA	17:19	6:12	17:50	6:21	19:04	5:07	day	7:00	7	10			70	0	0	NA
11/24/2018	24-11-18 5.49pm	November	NA	NA	DayAfter	Autumn	2	66	18.88888889	82	27.77777778	NA	19:04	8:13	17:50	6:22	19:04	5:08	twilight	18:00	18	10			203	9	0	0		dusk
11/24/2018	24-11-18 6.33pm	November	NA	NA	DayAfter	Autumn	2	66	18.88888889	82	27.77777778	NA	19:04	8:13	17:50	6:22	19:04	5:08	twilight	18:33	18.55	10			78	0	0	NA		dusk
11/24/2018	24-11-18 6.56pm	November	NA	NA	DayAfter	Autumn	2	66	18.88888889	82	27.77777778	NA	19:04	8:13	17:50	6:22	19:04	5:08	twilight	19:00	19	10			28	0	0	NA		dusk
11/24/2018	24-11-18 7.19pm	November	NA	NA	DayAfter	Autumn	2	66	18.88888889	82	27.77777778	NA	19:04	8:13	17:50	6:22	19:04	5:08	night	19:30	19.5	10			118	4	0	0
11/24/2018	24-11-18 7.42pm; 8.05pm	November	NA	NA	DayAfter	Autumn	2	66	18.88888889	82	27.77777778	NA	19:04	8:13	17:50	6:22	19:04	5:08	night	20:00	20	10			150	1	0	0
11/24/2018	24-11-18 8.28pm	November	NA	NA	DayAfter	Autumn	2	66	18.88888889	82	27.77777778	NA	19:04	8:13	17:50	6:22	19:04	5:08	night	20:30	20.5	10			208	4	0	0
11/24/2018	24-11-18 8.51pm	November	NA	NA	DayAfter	Autumn	2	66	18.88888889	82	27.77777778	NA	19:04	8:13	17:50	6:22	19:04	5:08	night	21:00	21	10			150	1	0	0
11/24/2018	24-11-18 9.24pm	November	NA	NA	DayAfter	Autumn	2	66	18.88888889	82	27.77777778	NA	19:04	8:13	17:50	6:22	19:04	5:08	night	21:30	21.5	10			154	1	0	0
11/24/2018	24-11-18 9.59pm	November	NA	NA	DayAfter	Autumn	2	66	18.88888889	82	27.77777778	NA	19:04	8:13	17:50	6:22	19:04	5:08	night	22:00	22	10			117	2	0	0
11/24/2018	24-11-18 10.22pm	November	NA	NA	DayAfter	Autumn	2	66	18.88888889	82	27.77777778	NA	19:04	8:13	17:50	6:22	19:04	5:08	night	22:30	22.5	10			120	0	0	NA
11/24/2018	24-11-18 10.45pm; 11.08pm	November	NA	NA	DayAfter	Autumn	2	66	18.88888889	82	27.77777778	NA	19:04	8:13	17:50	6:22	19:04	5:08	night	23:00	23	10			109	1	0	0
11/24/2018	24-11-18 11.31pm	November	NA	NA	DayAfter	Autumn	2	66	18.88888889	82	27.77777778	NA	19:04	8:13	17:50	6:22	19:04	5:08	night	23:31	23.51666667	10			88	0	0	NA
11/24/2018	24-11-18 11.53pm	November	NA	NA	DayAfter	Autumn	2	66	18.88888889	82	27.77777778	NA	19:04	8:13	17:50	6:22	19:04	5:08	night	0:00	0	10			85	0	0	NA
11/25/2018	25-11-18 0.16am; 0.39am	November	NA	NA	DayAfter	Autumn	2	66	18.88888889	82	27.77777778	NA	19:04	8:13	17:50	6:22	19:04	5:08	night	0:30	0.5	10			93	0	0	NA
11/25/2018	25-11-18 1.02am	November	NA	NA	DayAfter	Autumn	2	66	18.88888889	82	27.77777778	NA	19:04	8:13	17:50	6:22	19:04	5:08	night	1:02	1.033333333	10			85	0	0	NA
11/25/2018	25-11-18 1.25am	November	NA	NA	DayAfter	Autumn	2	66	18.88888889	82	27.77777778	NA	19:04	8:13	17:50	6:22	19:04	5:08	night	1:30	1.5	10			78	0	0	NA
11/25/2018	25-11-18 1.48am	November	NA	NA	DayAfter	Autumn	2	66	18.88888889	82	27.77777778	NA	19:04	8:13	17:50	6:22	19:04	5:08	night	2:00	2	10			68	0	0	NA
11/25/2018	25-11-18 2.11am; 2.34am	November	NA	NA	DayAfter	Autumn	2	66	18.88888889	82	27.77777778	NA	19:04	8:13	17:50	6:22	19:04	5:08	night	2:30	2.5	10			49	0	0	NA
11/25/2018	25-11-18 2.57am	November	NA	NA	DayAfter	Autumn	2	66	18.88888889	82	27.77777778	NA	19:04	8:13	17:50	6:22	19:04	5:08	night	3:00	3	10			62	0	0	NA
11/25/2018	25-11-18 3.21am	November	NA	NA	DayAfter	Autumn	2	66	18.88888889	82	27.77777778	NA	19:04	8:13	17:50	6:22	19:04	5:08	night	3:30	3.5	10			19	0	0	NA
11/25/2018	25-11-18 3.44am; 4.07am	November	NA	NA	DayAfter	Autumn	2	66	18.88888889	82	27.77777778	NA	19:04	8:13	17:50	6:22	19:04	5:08	night	4:00	4	10			12	0	0	NA
11/25/2018	25-11-18 4.30am	November	NA	NA	DayAfter	Autumn	2	66	18.88888889	82	27.77777778	NA	19:04	8:13	17:50	6:22	19:04	5:08	night	4:30	4.5	10			5	0	0	NA
11/25/2018	25-11-18 4.53am	November	NA	NA	DayAfter	Autumn	2	66	18.88888889	82	27.77777778	NA	19:04	8:13	17:50	6:22	19:04	5:08	night	5:00	5	10			1	0	0	NA
11/25/2018	25-11-18 5.16am; 5.39am	November	NA	NA	DayAfter	Autumn	2	66	18.88888889	82	27.77777778	NA	19:04	8:13	17:50	6:22	19:04	5:08	twilight	5:30	5.5	10			2	0	0	NA		dawn
11/25/2018	25-11-18 6.02am	November	NA	NA	DayAfter	Autumn	2	66	18.88888889	82	27.77777778	NA	19:04	8:13	17:50	6:22	19:04	5:08	twilight	6:02	6.033333333	10			5	0	0	NA		dawn
11/25/2018	25-11-18 6.25am	November	NA	NA	DayAfter	Autumn	2	66	18.88888889	82	27.77777778	NA	19:04	8:13	17:50	6:22	19:04	5:08	day	6:30	6.5	10			8	0	0	NA
11/25/2018	25-11-18 7.01am	November	NA	NA	DayAfter	Autumn	2	66	18.88888889	82	27.77777778	NA	19:04	8:13	17:50	6:22	19:04	5:08	day	7:01	7.016666667	10			6	0	0	NA
12/21/2018	21-12-18 5.53pm	December	NA	NA	DayBefore	Autumn	3	64	17.77777778	82	27.77777778	NA	16:48	5:54	17:58	6:37	19:14	5:21	twilight	18:00	18	10			764	5	0	0		dusk
12/21/2018	21-12-18 6.16pm; 6.38pm	December	NA	NA	DayBefore	Autumn	3	64	17.77777778	82	27.77777778	NA	16:48	5:54	17:58	6:37	19:14	5:21	twilight	18:30	18.5	10			109	0	0	NA		dusk
12/21/2018	21-12-18 7.01pm	December	NA	NA	DayBefore	Autumn	3	64	17.77777778	82	27.77777778	NA	16:48	5:54	17:58	6:37	19:14	5:21	twilight	19:01	19.01666667	10			16	0	0	NA		dusk
12/21/2018	21-12-18 7.24pm	December	NA	NA	DayBefore	Autumn	3	64	17.77777778	82	27.77777778	NA	16:48	5:54	17:58	6:37	19:14	5:21	night	19:30	19.5	10			24	0	0	NA
12/21/2018	21-12-18 7.47pm	December	NA	NA	DayBefore	Autumn	3	64	17.77777778	82	27.77777778	NA	16:48	5:54	17:58	6:37	19:14	5:21	night	20:00	20	10			25	0	0	NA
12/21/2018	21-12-18 8.32pm	December	NA	NA	DayBefore	Autumn	3	64	17.77777778	82	27.77777778	NA	16:48	5:54	17:58	6:37	19:14	5:21	night	20:32	20.53333333	10			31	1	0	0
12/21/2018	21-12-18 8.55pm	December	NA	NA	DayBefore	Autumn	3	64	17.77777778	82	27.77777778	NA	16:48	5:54	17:58	6:37	19:14	5:21	night	21:00	21	10			45	0	0	NA
12/21/2018	21-12-18 9.18	December	NA	NA	DayBefore	Autumn	3	64	17.77777778	82	27.77777778	NA	16:48	5:54	17:58	6:37	19:14	5:21	night	21:30	21.5	10			26	0	0	NA
12/21/2018	21-12-18 9.41pm; 10.03am	December	NA	NA	DayBefore	Autumn	3	64	17.77777778	82	27.77777778	NA	16:48	5:54	17:58	6:37	19:14	5:21	night	22:00	22	10			29	1	0	0
12/21/2018	21-12-18 10.26	December	NA	NA	DayBefore	Autumn	3	64	17.77777778	82	27.77777778	NA	16:48	5:54	17:58	6:37	19:14	5:21	night	22:30	22.5	10			41	3	2	0.666666667
12/21/2018	21-12-18 10.42m; 11.04	December	NA	NA	DayBefore	Autumn	3	64	17.77777778	82	27.77777778	NA	16:48	5:54	17:58	6:37	19:14	5:21	night	23:00	23	10			43	1	0	0
12/21/2018	21-12-18 11.26pm	December	NA	NA	DayBefore	Autumn	3	64	17.77777778	82	27.77777778	NA	16:48	5:54	17:58	6:37	19:14	5:21	night	23:30	23.5	10			89	3	3	1
12/21/2018	21-12-18 11.49pm	December	NA	NA	DayBefore	Autumn	3	64	17.77777778	82	27.77777778	NA	16:48	5:54	17:58	6:37	19:14	5:21	night	0:00	0	10			59	0	0	NA
12/21/2018	21-12-18 0.12am; 0.35am	December	NA	NA	DayBefore	Autumn	3	64	17.77777778	82	27.77777778	NA	16:48	5:54	17:58	6:37	19:14	5:21	night	0:30	0.5	10			41	2	0	0
12/22/2018	22-12-18 0.58am	December	NA	NA	DayBefore	Autumn	3	64	17.77777778	82	27.77777778	NA	16:48	5:54	17:58	6:37	19:14	5:21	night	1:00	1	10			17	1	0	0
12/22/2018	22-12-18 1.20am	December	NA	NA	DayBefore	Autumn	3	64	17.77777778	82	27.77777778	NA	16:48	5:54	17:58	6:37	19:14	5:21	night	1:30	1.5	10			105	4	0	0
12/22/2018	22-12-18 1.43am; 2.06am	December	NA	NA	DayBefore	Autumn	3	64	17.77777778	82	27.77777778	NA	16:48	5:54	17:58	6:37	19:14	5:21	night	2:00	2	10			65	4	0	0
12/22/2018	22-12-18 2.29am	December	NA	NA	DayBefore	Autumn	3	64	17.77777778	82	27.77777778	NA	16:48	5:54	17:58	6:37	19:14	5:21	night	2:30	2.5	10			94	4	0	0
12/22/2018	22-12-18 2.52am	December	NA	NA	DayBefore	Autumn	3	64	17.77777778	82	27.77777778	NA	16:48	5:54	17:58	6:37	19:14	5:21	night	3:00	3	10			50	1	0	0
12/22/2018	22-12-18 3.28am	December	NA	NA	DayBefore	Autumn	3	64	17.77777778	82	27.77777778	NA	16:48	5:54	17:58	6:37	19:14	5:21	night	3:30	3.5	10			41	0	0	NA
12/22/2018	22-12-18 3.50am	December	NA	NA	DayBefore	Autumn	3	64	17.77777778	82	27.77777778	NA	16:48	5:54	17:58	6:37	19:14	5:21	night	4:00	4	10			35	0	0	NA
12/22/2018	22-12-18 4.12am; 4.35am	December	NA	NA	DayBefore	Autumn	3	64	17.77777778	82	27.77777778	NA	16:48	5:54	17:58	6:37	19:14	5:21	night	4:30	4.5	10			59	1	0	0
12/22/2018	22-12-18 4.58am	December	NA	NA	DayBefore	Autumn	3	64	17.77777778	82	27.77777778	NA	16:48	5:54	17:58	6:37	19:14	5:21	night	5:00	5	10			41	0	0	NA
12/22/2018	22-12-18 5.21am	December	NA	NA	DayBefore	Autumn	3	64	17.77777778	82	27.77777778	NA	16:48	5:54	17:58	6:37	19:14	5:21	twilight	5:30	5.5	10			27	0	0	NA		dawn
12/22/2018	22-12-18 5.44am; 6.06am	December	NA	NA	DayBefore	Autumn	3	64	17.77777778	82	27.77777778	NA	16:48	5:54	17:58	6:37	19:14	5:21	twilight	6:00	6	10			253	6	6	1		dawn
12/22/2018	22-12-18 6.29am	December	NA	NA	DayBefore	Autumn	3	64	17.77777778	82	27.77777778	NA	16:48	5:54	17:58	6:37	19:14	5:21	twilight	6:30	6.5	10			41	0	0	NA		dawn
12/22/2018	22-12-18 6.52am	December	NA	NA	DayBefore	Autumn	3	64	17.77777778	82	27.77777778	NA	16:48	5:54	17:58	6:37	19:14	5:21	day	7:00	7	10			4	0	0	NA
12/22/2018	22-12-18 5.57pm	December	Full	NA	DayOf	Autumn	3	63	17.22222222	84	28.88888889	NA	17:45	6:57	17:59	6:37	19:15	5:21	twilight	18:00	18	10			492	7	7	1		dusk
12/22/2018	22-12-18 6.20pm	December	Full	NA	DayOf	Autumn	3	63	17.22222222	84	28.88888889	NA	17:45	6:57	17:59	6:37	19:15	5:21	twilight	18:30	18.5	10			526	8	8	1		dusk
12/22/2018	22-12-18 6.43m; 7.06m	December	Full	NA	DayOf	Autumn	3	63	17.22222222	84	28.88888889	NA	17:45	6:57	17:59	6:37	19:15	5:21	twilight	19:00	19	10			97	1	1	1		dusk
12/22/2018	22-12-18 7.28pm	December	Full	NA	DayOf	Autumn	3	63	17.22222222	84	28.88888889	NA	17:45	6:57	17:59	6:37	19:15	5:21	night	19:30	19.5	10			85	2	2	1
12/22/2018	22-12-18 7.51m	December	Full	NA	DayOf	Autumn	3	63	17.22222222	84	28.88888889	NA	17:45	6:57	17:59	6:37	19:15	5:21	night	20:00	20	10			143	6	6	1
12/22/2018	22-12-18 8.14pm; 8.37pm	December	Full	NA	DayOf	Autumn	3	63	17.22222222	84	28.88888889	NA	17:45	6:57	17:59	6:37	19:15	5:21	night	20:30	20.5	10			93	0	0	NA
12/22/2018	22-12-18 9.00pm	December	Full	NA	DayOf	Autumn	3	63	17.22222222	84	28.88888889	NA	17:45	6:57	17:59	6:37	19:15	5:21	night	21:00	21	10			85	2	2	1
12/22/2018	22-12-18 9.22pm	December	Full	NA	DayOf	Autumn	3	63	17.22222222	84	28.88888889	NA	17:45	6:57	17:59	6:37	19:15	5:21	night	21:30	21.5	10			110	1	1	1
12/22/2018	22-12-18 9.45pm; 10.08pm	December	Full	NA	DayOf	Autumn	3	63	17.22222222	84	28.88888889	NA	17:45	6:57	17:59	6:37	19:15	5:21	night	22:00	22	10			72	2	2	1
12/22/2018	22-12-18 10.31pm	December	Full	NA	DayOf	Autumn	3	63	17.22222222	84	28.88888889	NA	17:45	6:57	17:59	6:37	19:15	5:21	night	22:31	22.51666667	10			92	0	0	NA
12/22/2018	22-12-18 11.02pm	December	Full	NA	DayOf	Autumn	3	63	17.22222222	84	28.88888889	NA	17:45	6:57	17:59	6:37	19:15	5:21	night	23:02	23.03333333	10			68	0	0	NA
12/22/2018	22-12-18 11.23pm	December	Full	NA	DayOf	Autumn	3	63	17.22222222	84	28.88888889	NA	17:45	6:57	17:59	6:37	19:15	5:21	night	23:30	23.5	10			61	1	1	1
12/22/2018	22-12-18 11.46pm; 0.09am	December	Full	NA	DayOf	Autumn	3	63	17.22222222	84	28.88888889	NA	17:45	6:57	17:59	6:37	19:15	5:21	night	0:00	0	10			45	0	0	NA
12/23/2018	23-12-18 0.32am	December	Full	NA	DayOf	Autumn	3	63	17.22222222	82	27.77777778	NA	17:45	6:57	17:59	6:37	19:15	5:21	night	0:32	0.533333333	10			58	0	0	NA
12/23/2018	23-12-18 0.55am	December	Full	NA	DayOf	Autumn	3	63	17.22222222	82	27.77777778	NA	17:45	6:57	17:59	6:37	19:15	5:21	night	1:00	1	10			42	0	0	NA
12/23/2018	23-12-18 1.17am	December	Full	NA	DayOf	Autumn	3	63	17.22222222	82	27.77777778	NA	17:45	6:57	17:59	6:37	19:15	5:21	night	1:30	1.5	10			38	0	0	NA
12/23/2018	23-12-18 1.40am; 2.03am	December	Full	NA	DayOf	Autumn	3	63	17.22222222	82	27.77777778	NA	17:45	6:57	17:59	6:37	19:15	5:21	night	2:00	2	10			24	1	1	1
12/23/2018	23-12-18 2.26am	December	Full	NA	DayOf	Autumn	3	63	17.22222222	82	27.77777778	NA	17:45	6:57	17:59	6:37	19:15	5:21	night	2:30	2.5	10			43	1	1	1
12/23/2018	23-12-18 2.48am	December	Full	NA	DayOf	Autumn	3	63	17.22222222	82	27.77777778	NA	17:45	6:57	17:59	6:37	19:15	5:21	night	3:00	3	10			19	0	0	NA
12/23/2018	23-12-18 3.11am; 3.34am	December	Full	NA	DayOf	Autumn	3	63	17.22222222	82	27.77777778	NA	17:45	6:57	17:59	6:37	19:15	5:21	night	3:30	3.5	10			43	2	2	1
12/23/2018	23-12-18 3.59am	December	Full	NA	DayOf	Autumn	3	63	17.22222222	82	27.77777778	NA	17:45	6:57	17:59	6:37	19:15	5:21	night	4:00	4	10			38	0	0	NA
12/23/2018	23-12-18 4.21am	December	Full	NA	DayOf	Autumn	3	63	17.22222222	82	27.77777778	NA	17:45	6:57	17:59	6:37	19:15	5:21	night	4:30	4.5	10			39	2	2	1
12/23/2018	23-12-18 4.44am; 5.06am	December	Full	NA	DayOf	Autumn	3	63	17.22222222	82	27.77777778	NA	17:45	6:57	17:59	6:37	19:15	5:21	night	5:00	5	10			60	5	5	1
12/23/2018	23-12-18 5.29am	December	Full	NA	DayOf	Autumn	3	63	17.22222222	82	27.77777778	NA	17:45	6:57	17:59	6:37	19:15	5:21	twilight	5:30	5.5	10			89	2	2	1		dawn
12/23/2018	23-12-18 5.52am	December	Full	NA	DayOf	Autumn	3	63	17.22222222	82	27.77777778	NA	17:45	6:57	17:59	6:37	19:15	5:21	twilight	6:00	6	10			121	3	3	1		dawn
12/23/2018	23-12-18 6.15am; 6.37am	December	Full	NA	DayOf	Autumn	3	63	17.22222222	82	27.77777778	NA	17:45	6:57	17:59	6:37	19:15	5:21	twilight	6:30	6.5	10			29	0	0	NA		dawn
12/23/2018	23-12-18 7.00am	December	Full	NA	DayOf	Autumn	3	63	17.22222222	82	27.77777778	NA	17:45	6:57	17:59	6:37	19:15	5:21	day	7:00	7	10			8	0	0	NA
12/23/2018	23-12-18 6.01pm	December	NA	NA	DayAfter	Autumn	3	64	17.77777778	84	28.88888889	NA	18:46	7:59	17:59	6:38	19:15	5:22	twilight	18:01	18.01666667	10			95	2	2	1		dusk
12/23/2018	23-12-18 6.24pm	December	NA	NA	DayAfter	Autumn	3	64	17.77777778	84	28.88888889	NA	18:46	7:59	17:59	6:38	19:15	5:22	twilight	18:30	18.5	10			661	32		0		dusk
12/23/2018	23-12-18 6.46pm; 7.09pm	December	NA	NA	DayAfter	Autumn	3	64	17.77777778	84	28.88888889	NA	18:46	7:59	17:59	6:38	19:15	5:22	twilight	19:00	19	10			184	3	3	1		dusk
12/23/2018	23-12-18 7.09pm; 7.32pm	December	NA	NA	DayAfter	Autumn	3	64	17.77777778	84	28.88888889	NA	18:46	7:59	17:59	6:38	19:15	5:22	night	19:30	19.5	10			182	1	1	1
12/23/2018	23-12-18 7.55pm	December	NA	NA	DayAfter	Autumn	3	64	17.77777778	84	28.88888889	NA	18:46	7:59	17:59	6:38	19:15	5:22	night	20:00	20	10			253	8	8	1
12/23/2018	23-12-18 8.18pm	December	NA	NA	DayAfter	Autumn	3	64	17.77777778	84	28.88888889	NA	18:46	7:59	17:59	6:38	19:15	5:22	night	20:30	20.5	10			148	2	2	1
12/23/2018	23-12-18 8.40pm; 9.03pm	December	NA	NA	DayAfter	Autumn	3	64	17.77777778	84	28.88888889	NA	18:46	7:59	17:59	6:38	19:15	5:22	night	21:00	21	10			59	1	1	1
12/23/2018	23-12-18 9.26pm	December	NA	NA	DayAfter	Autumn	3	64	17.77777778	84	28.88888889	NA	18:46	7:59	17:59	6:38	19:15	5:22	night	21:30	21.5	10			44	0	0	NA
12/23/2018	23-12-18 9.49pm	December	NA	NA	DayAfter	Autumn	3	64	17.77777778	84	28.88888889	NA	18:46	7:59	17:59	6:38	19:15	5:22	night	22:00	22	10			21	0	0	NA
12/23/2018	23-12-18 10.12pm; 10.34pm	December	NA	NA	DayAfter	Autumn	3	64	17.77777778	84	28.88888889	NA	18:46	7:59	17:59	6:38	19:15	5:22	night	22:30	22.5	10			25	0	0	NA
12/23/2018	23-12-18 10.45pm; 11.07pm	December	NA	NA	DayAfter	Autumn	3	64	17.77777778	84	28.88888889	NA	18:46	7:59	17:59	6:38	19:15	5:22	night	23:00	23	10			45	2	2	1
12/23/2018	23-12-18 11.30pm	December	NA	NA	DayAfter	Autumn	3	64	17.77777778	84	28.88888889	NA	18:46	7:59	17:59	6:38	19:15	5:22	night	23:30	23.5	10			82	3	3	1
12/23/2018	23-12-18 11.52pm	December	NA	NA	DayAfter	Autumn	3	64	17.77777778	84	28.88888889	NA	18:46	7:59	17:59	6:38	19:15	5:22	night	0:00	0	10			25	0	0	NA
12/24/2018	24-12-18 0.15am; 0.38am	December	NA	NA	DayAfter	Autumn	3	64	17.77777778	84	28.88888889	NA	18:46	7:59	17:59	6:38	19:15	5:22	night	0:30	0.5	10			61	2	2	1
12/24/2018	24-12-18 1.01am	December	NA	NA	DayAfter	Autumn	3	64	17.77777778	84	28.88888889	NA	18:46	7:59	17:59	6:38	19:15	5:22	night	1:01	1.016666667	10			10	0	0	NA
12/24/2018	24-12-18 1.23am	December	NA	NA	DayAfter	Autumn	3	64	17.77777778	84	28.88888889	NA	18:46	7:59	17:59	6:38	19:15	5:22	night	1:30	1.5	10			9	1	1	1
12/24/2018	24-12-18 1.46am; 2.09am	December	NA	NA	DayAfter	Autumn	3	64	17.77777778	84	28.88888889	NA	18:46	7:59	17:59	6:38	19:15	5:22	night	2:00	2	10			8	0	0	NA
12/24/2018	24-12-18 2.09am; 2.32am	December	NA	NA	DayAfter	Autumn	3	64	17.77777778	84	28.88888889	NA	18:46	7:59	17:59	6:38	19:15	5:22	night	2:30	2.5	10			14	0	0	NA
12/24/2018	24-12-18 2.55am	December	NA	NA	DayAfter	Autumn	3	64	17.77777778	84	28.88888889	NA	18:46	7:59	17:59	6:38	19:15	5:22	night	3:00	3	10			3	0	0	NA
12/24/2018	24-12-18 3.25am	December	NA	NA	DayAfter	Autumn	3	64	17.77777778	84	28.88888889	NA	18:46	7:59	17:59	6:38	19:15	5:22	night	3:30	3.5	10			3	0	0	NA
12/24/2018	24-12-18 3.48am	December	NA	NA	DayAfter	Autumn	3	64	17.77777778	84	28.88888889	NA	18:46	7:59	17:59	6:38	19:15	5:22	night	4:00	4	10			9	0	0	NA
12/24/2018	24-12-18 4.10am; 4.33am	December	NA	NA	DayAfter	Autumn	3	64	17.77777778	84	28.88888889	NA	18:46	7:59	17:59	6:38	19:15	5:22	night	4:30	4.5	10			28	0	0	NA
12/24/2018	24-12-18 4.56am	December	NA	NA	DayAfter	Autumn	3	64	17.77777778	84	28.88888889	NA	18:46	7:59	17:59	6:38	19:15	5:22	night	5:00	5	10			26	0	0	NA
12/24/2018	24-12-18 5.19am	December	NA	NA	DayAfter	Autumn	3	64	17.77777778	84	28.88888889	NA	18:46	7:59	17:59	6:38	19:15	5:22	twilight	5:30	5.5	10			15	0	0	NA		dawn
12/24/2018	24-12-18 5.41am; 6.04am	December	NA	NA	DayAfter	Autumn	3	64	17.77777778	84	28.88888889	NA	18:46	7:59	17:59	6:38	19:15	5:22	twilight	6:00	6	10			46	0	0	NA		dawn
12/24/2018	24-12-18 6.27am	December	NA	NA	DayAfter	Autumn	3	64	17.77777778	84	28.88888889	NA	18:46	7:59	17:59	6:38	19:15	5:22	twilight	6:30	6.5	10			8	0	0	NA		dawn
12/24/2018	24-12-18 6.50am	December	NA	NA	DayAfter	Autumn	3	64	17.77777778	84	28.88888889	NA	18:46	7:59	17:59	6:38	19:15	5:22	day	7:00	7	10			3	0	0	NA
1/20/2019	20-1-19 6.03pm	January	NA	NA	DayBefore	Winter	4	52	11.11111111	82	27.77777778	NA	17:27	6:40	18:15	6:46	19:29	5:32	twilight	18:15	18.25	10			116	21	21	1		dusk
1/20/2019	20-1-19 6.26pm; 6.49pm	January	NA	NA	DayBefore	Winter	4	52	11.11111111	82	27.77777778	NA	17:27	6:40	18:15	6:46	19:29	5:32	twilight	18:45	18.75	10			459	33	33	1		dusk
1/20/2019	20-1-19 7.12pm	January	NA	NA	DayBefore	Winter	4	52	11.11111111	82	27.77777778	NA	17:27	6:40	18:15	6:46	19:29	5:32	twilight	19:15	19.25	10			1780	62	62	1		dusk
1/20/2019	20-1-19 7.34pm	January	NA	NA	DayBefore	Winter	4	52	11.11111111	82	27.77777778	NA	17:27	6:40	18:15	6:46	19:29	5:32	night	19:45	19.75	10			2475	138	138	1
1/20/2019	20-1-19 7.57pm; 8.20pm	January	NA	NA	DayBefore	Winter	4	52	11.11111111	82	27.77777778	NA	17:27	6:40	18:15	6:46	19:29	5:32	night	20:15	20.25	10			1233	74	74	1
1/20/2019	20-1-19 8.43pm	January	NA	NA	DayBefore	Winter	4	52	11.11111111	82	27.77777778	NA	17:27	6:40	18:15	6:46	19:29	5:32	night	20:45	20.75	10			930	65	65	1
1/20/2019	20-1-19 9.05pm	January	NA	NA	DayBefore	Winter	4	52	11.11111111	82	27.77777778	NA	17:27	6:40	18:15	6:46	19:29	5:32	night	21:15	21.25	10			774	39	39	1
1/20/2019	20-1-19 9.28pm; 9.51pm	January	NA	NA	DayBefore	Winter	4	52	11.11111111	82	27.77777778	NA	17:27	6:40	18:15	6:46	19:29	5:32	night	21:45	21.75	10			609	38	38	1
1/20/2019	20-1-19 10.14pm	January	NA	NA	DayBefore	Winter	4	52	11.11111111	82	27.77777778	NA	17:27	6:40	18:15	6:46	19:29	5:32	night	22:15	22.25	10			483	27	27	1
1/20/2019	20-1-19 10.36pm	January	NA	NA	DayBefore	Winter	4	52	11.11111111	82	27.77777778	NA	17:27	6:40	18:15	6:46	19:29	5:32	night	22:45	22.75	10			506	16	16	1
1/20/2019	20-1-19 10.59pm	January	NA	NA	DayBefore	Winter	4	52	11.11111111	82	27.77777778	NA	17:27	6:40	18:15	6:46	19:29	5:32	night	23:08	23.13333333	10			444	28	28	1
1/20/2019	20-1-19 11.27pm; 11.49pm	January	NA	NA	DayBefore	Winter	4	52	11.11111111	82	27.77777778	NA	17:27	6:40	18:15	6:46	19:29	5:32	night	23:45	23.75	10			370	13	13	1
1/21/2019	21-1-19 0:12am	January	NA	NA	DayBefore	Winter	4	52	11.11111111	82	27.77777778	NA	17:27	6:40	18:15	6:46	19:29	5:32	night	0:15	0.25	10			222	6	6	1
1/21/2019	21-1-19 0.34am	January	NA	NA	DayBefore	Winter	4	52	11.11111111	82	27.77777778	NA	17:27	6:40	18:15	6:46	19:29	5:32	night	0:45	0.75	10			108	2	2	1
1/21/2019	21-1-19 0.57am; 1.20am	January	NA	NA	DayBefore	Winter	4	52	11.11111111	82	27.77777778	NA	17:27	6:40	18:15	6:46	19:29	5:32	night	1:15	1.25	10			126	1	1	1
1/21/2019	21-1-19 1.43am	January	NA	NA	DayBefore	Winter	4	52	11.11111111	82	27.77777778	NA	17:27	6:40	18:15	6:46	19:29	5:32	night	1:45	1.75	10			44	0	0	NA
1/21/2019	21-1-19 2.06am	January	NA	NA	DayBefore	Winter	4	52	11.11111111	82	27.77777778	NA	17:27	6:40	18:15	6:46	19:29	5:32	night	2:15	2.25	10			20	0	0	NA
1/21/2019	21-1-19 2.28am; 2.51am	January	NA	NA	DayBefore	Winter	4	52	11.11111111	82	27.77777778	NA	17:27	6:40	18:15	6:46	19:29	5:32	night	2:45	2.75	10			7	0	0	NA
1/21/2019	21-1-19 3.14am	January	NA	NA	DayBefore	Winter	4	52	11.11111111	82	27.77777778	NA	17:27	6:40	18:15	6:46	19:29	5:32	night	3:15	3.25	10			5	0	0	NA
1/21/2019	21-1-19 3.39am	January	NA	NA	DayBefore	Winter	4	52	11.11111111	82	27.77777778	NA	17:27	6:40	18:15	6:46	19:29	5:32	night	3:45	3.75	10			4	0	0	NA
1/21/2019	21-1-19 4.01am; 4.24am	January	NA	NA	DayBefore	Winter	4	52	11.11111111	82	27.77777778	NA	17:27	6:40	18:15	6:46	19:29	5:32	night	4:15	4.25	10			14	0	0	NA
1/21/2019	21-1-19 4.46am	January	NA	NA	DayBefore	Winter	4	52	11.11111111	82	27.77777778	NA	17:27	6:40	18:15	6:46	19:29	5:32	night	4:46	4.766666667	10			15	0	0	NA
1/21/2019	21-1-19 5.09am	January	NA	NA	DayBefore	Winter	4	52	11.11111111	82	27.77777778	NA	17:27	6:40	18:15	6:46	19:29	5:32	night	5:15	5.25	10			21	0	0	NA
1/21/2019	21-1-19 5.32am	January	NA	NA	DayBefore	Winter	4	52	11.11111111	82	27.77777778	NA	17:27	6:40	18:15	6:46	19:29	5:32	twilight	5:45	5.75	10			14	0	0	NA		dawn
1/21/2019	21-1-19 5.55am; 6.18am	January	NA	NA	DayBefore	Winter	4	52	11.11111111	82	27.77777778	NA	17:27	6:40	18:15	6:46	19:29	5:32	twilight	6:15	6.25	10			9	0	0	NA		dawn
1/21/2019	21-1-19 6.40am	January	NA	NA	DayBefore	Winter	4	52	11.11111111	82	27.77777778	NA	17:27	6:40	18:15	6:46	19:29	5:32	day	6:45	6.75	10			2	0	0	NA
1/21/2019	21-1-19 7.03am	January	NA	NA	DayBefore	Winter	4	52	11.11111111	82	27.77777778	NA	17:27	6:40	18:15	6:46	19:29	5:32	day	7:15	7.25	10			1	0	0	NA
1/21/2019	21-1-19 5.57pm	January	Full	January	DayOf	Winter	4	50	10	82	27.77777778	NA	18:32	7:39	18:15	6:46	19:29	5:32	twilight	18:16	18.26666667	10			94	9	9	1		dusk
1/21/2019	21-1-19 6.42pm	January	Full	January	DayOf	Winter	4	50	10	82	27.77777778	50	18:32	7:39	18:15	6:46	19:29	5:32	twilight	18:46	18.76666667	10	0:31	0.516666667	656	28	28	1		dusk
1/21/2019	21-1-19 7.04PM	January	Full	January	DayOf	Winter	4	50	10	82	27.77777778	NA	18:32	7:39	18:15	6:46	19:29	5:32	twilight	19:16	19.26666667	10	1:01	1.016666667	111	1	1	1		dusk
1/21/2009	21-1-19 7.27pm; 21-1-19 7.50p	January	Full	January	DayOf	Winter	4	50	10	82	27.77777778	0.11	18:32	7:39	18:15	6:46	19:29	5:32	night	19:46	19.76666667	10	1:31	1.516666667	123	5	5	1
1/21/2019	21-1-19 8.13pm	January	Full	January	DayOf	Winter	4	50	10	82	27.77777778	NA	18:32	7:39	18:15	6:46	19:29	5:32	night	20:16	20.26666667	10	2:01	2.016666667	124	2	2	1
1/21/2019	21-1-19 8.36pm	January	Full	January	DayOf	Winter	4	50	10	82	27.77777778	0.18	18:32	7:39	18:15	6:46	19:29	5:32	night	20:46	20.76666667	10	2:31	2.516666667	81	1	1	1
1/21/2019	21-1-19 8.58pm	January	Full	January	DayOf	Winter	4	50	10	82	27.77777778	NA	18:32	7:39	18:15	6:46	19:29	5:32	night	21:16	21.26666667	10	3:01	3.016666667	173	6	6	1
1/21/2019	21-1-19 9.44pm	January	Full	January	DayOf	Winter	4	50	10	82	27.77777778	0.25	18:32	7:39	18:15	6:46	19:29	5:32	night	21:46	21.76666667	10	3:31	3.516666667	319	11	11	1
1/21/2019	21-1-19 10.07pm	January	Full	January	DayOf	Winter	4	50	10	82	27.77777778	NA	18:32	7:39	18:15	6:46	19:29	5:32	night	22:16	22.26666667	10	4:01	4.016666667	253	6	6	1
1/21/2019	21-1-19 10.29pm; 21-1-19 10.52pm	January	Full	January	DayOf	Winter	4	50	10	82	27.77777778	0.3	18:32	7:39	18:15	6:46	19:29	5:32	night	22:46	22.76666667	10	4:31	4.516666667	213	7	7	1
1/21/2019	21-1-19 11.25pm	January	Full	January	DayOf	Winter	4	50	10	82	27.77777778	0.36	18:32	7:39	18:15	6:46	19:29	5:32	night	23:26	23.43333333	10	5:11	5.183333333	303	18	18	1
1/21/2019	21-1-19 11.48pm	January	Full	January	DayOf	Winter	4	50	10	82	27.77777778	NA	18:32	7:39	18:15	6:46	19:29	5:32	night	23:56	23.93333333	10	5:41	5.683333333	299	11	11	1
1/22/2019	22-1-19 0.11am	January	Full	January	DayOf	Winter	4	50	10	84	28.88888889	0.35	18:32	7:39	18:15	6:46	19:29	5:32	night	0:26	0.433333333	10	6:11	6.183333333	290	10	10	1
1/22/2019	22-1-19 0.57am	January	Full	January	DayOf	Winter	4	50	10	82	27.77777778	NA	18:32	7:39	18:15	6:46	19:29	5:32	night	0:57	0.95	10	6:42	6.7	186	9	9	1
1/22/2019	22-1-19 1.20am	January	Full	January	DayOf	Winter	4	50	10	82	27.77777778	0.32	18:32	7:39	18:15	6:46	19:29	5:32	night	1:27	1.45	10	7:12	7.2	179	7	7	1
1/22/2019	22-1-19 1.43am	January	Full	January	DayOf	Winter	4	50	10	82	27.77777778	NA	18:32	7:39	18:15	6:46	19:29	5:32	night	1:56	1.933333333	10	7:41	7.683333333	86	0	0	NA
1/22/2019	22-1-19 2.06am; 22-1-19 2.29am	January	Full	January	DayOf	Winter	4	50	10	82	27.77777778	0.29	18:32	7:39	18:15	6:46	19:29	5:32	night	2:26	2.433333333	10	8:11	8.183333333	74	0	0	NA
1/22/2019	22-1-19 2.52am	January	Full	January	DayOf	Winter	4	50	10	82	27.77777778	NA	18:32	7:39	18:15	6:46	19:29	5:32	night	2:56	2.933333333	10	8:41	8.683333333	299	11	11	1
1/22/2019	22-1-19 3.15am	January	Full	January	DayOf	Winter	4	50	10	82	27.77777778	0.25	18:32	7:39	18:15	6:46	19:29	5:32	night	3:23	3.383333333	10	9:08	9.133333333	221	6	6	1
1/22/2019	22-1-19 3.38am; 22-1-19 4.01am	January	Full	January	DayOf	Winter	4	50	10	82	27.77777778	NA	18:32	7:39	18:15	6:46	19:29	5:32	night	3:53	3.883333333	10	9:38	9.633333333	104	1	1	1
1/22/2019	22-1-19 4.23am	January	Full	January	DayOf	Winter	4	50	10	82	27.77777778	0.18	18:32	7:39	18:15	6:46	19:29	5:32	night	4:26	4.433333333	10	10:11	10.18333333	122	1	1	1
1/22/2019	22-1-19 4.46am	January	Full	January	DayOf	Winter	4	50	10	82	27.77777778	NA	18:32	7:39	18:15	6:46	19:29	5:32	night	4:56	4.933333333	10	10:41	10.68333333	49	0	0	NA
1/22/2019	22-1-19 5.09am; 22-1-19 5.?	January	Full	January	DayOf	Winter	4	50	10	82	27.77777778	0.1	18:32	7:39	18:15	6:46	19:29	5:32	night	5:26	5.433333333	10	11:11	11.18333333	46	1	1	1
1/22/2019	22-1-19 5.54am	January	Full	January	DayOf	Winter	4	50	10	82	27.77777778	NA	18:32	7:39	18:15	6:46	19:29	5:32	twilight	5:56	5.933333333	10	11:41	11.68333333	4	0	0	NA		dawn
1/22/2019	22-1-19 6.17am	January	Full	January	DayOf	Winter	4	50	10	82	27.77777778	29.7	18:32	7:39	18:15	6:46	19:29	5:32	twilight	6:26	6.433333333	10	12:11	12.18333333	7	0	0	NA		dawn
1/22/2019	22-1-19 6.40am	January	Full	January	DayOf	Winter	4	50	10	82	27.77777778	NA	18:32	7:39	18:15	6:46	19:29	5:32	day	6:56	6.933333333	10	12:41	12.68333333	1	0	0	NA
1/22/2019	22-1-19 7.26am	January	Full	January	DayOf	Winter	4	50	10	82	27.77777778	7760	18:32	7:39	18:15	6:46	19:29	5:32	day	7:26	7.433333333	10	13:11	13.18333333	3	0	0	NA
1/22/2019	22-1-19 7.42am	January	Full	January	DayOf	Winter	4	50	10	82	27.77777778	NA	18:32	7:39	18:15	6:46	19:29	5:32	day	7:55	7.916666667	10			342	3	3	1
1/22/2019	22-1-19 8.27am	January	Full	January	DayOf	Winter	4	50	10	82	27.77777778	NA	18:32	7:39	18:15	6:46	19:29	5:32	day	8:27	8.45	10			17	0	0	NA
1/22/2019	22-1-19 8.50am	January	Full	January	DayOf	Winter	4	50	10	82	27.77777778	NA	18:32	7:39	18:15	6:46	19:29	5:32	day	8:56	8.933333333	10			16	0	0	NA
1/22/2019	22-1-19 9.13am	January	Full	January	DayOf	Winter	4	50	10	82	27.77777778	NA	18:32	7:39	18:15	6:46	19:29	5:32	day	9:26	9.433333333	10			27	1	0	0
1/22/2019	22-1-19 9.36am; 22-1-19 9.58am	January	Full	January	DayOf	Winter	4	50	10	82	27.77777778	NA	18:32	7:39	18:15	6:46	19:29	5:32	day	9:56	9.933333333	10			132	0	0	NA
1/22/2019	22-1-19 10.21am	January	Full	January	DayOf	Winter	4	50	10	82	27.77777778	NA	18:32	7:39	18:15	6:46	19:29	5:32	day	10:26	10.43333333	10			41	0	0	NA
1/22/2019	22-1-19 10.44am	January	Full	January	DayOf	Winter	4	50	10	82	27.77777778	NA	18:32	7:39	18:15	6:46	19:29	5:32	day	10:56	10.93333333	10			38	0	0	NA
1/22/2019	22-1-19 11.07am; 22-1-19 11.29am	January	Full	January	DayOf	Winter	4	50	10	82	27.77777778	NA	18:32	7:39	18:15	6:46	19:29	5:32	day	11:26	11.43333333	10			42	1	0	0
1/22/2019	22-1-19 11.52am	January	Full	January	DayOf	Winter	4	50	10	82	27.77777778	NA	18:32	7:39	18:15	6:46	19:29	5:32	day	11:56	11.93333333	10			68	10	8	0.8
1/22/2019	22-1-19 12.15pm	January	Full	January	DayOf	Winter	4	50	10	82	27.77777778	NA	18:32	7:39	18:15	6:46	19:29	5:32	day	12:21	12.35	10			76	8	7	0.875
1/22/2019	22-1-19 12.36pm; 22-1-19 12.58pm	January	Full	January	DayOf	Winter	4	50	10	82	27.77777778	NA	18:32	7:39	18:15	6:46	19:29	5:32	day	12:56	12.93333333	10			42	5	2	0.4
1/22/2019	22-1-19 1.21pm	January	Full	January	DayOf	Winter	4	50	10	82	27.77777778	NA	18:32	7:39	18:15	6:46	19:29	5:32	day	13:26	13.43333333	10			51	4	4	1
1/22/2019	22-1-19 1.43pm	January	Full	January	DayOf	Winter	4	50	10	82	27.77777778	NA	18:32	7:39	18:15	6:46	19:29	5:32	day	13:56	13.93333333	10			36	4	4	1
1/22/2019	22-1-19 2.06pm; 22-1-19 2.29pm	January	Full	January	DayOf	Winter	4	50	10	82	27.77777778	NA	18:32	7:39	18:15	6:46	19:29	5:32	day	14:26	14.43333333	10			45	7	5	0.714285714
1/22/2019	22-1-19 2.52pm	January	Full	January	DayOf	Winter	4	50	10	82	27.77777778	NA	18:32	7:39	18:15	6:46	19:29	5:32	day	14:56	14.93333333	10			32	0	0	NA
1/22/2019	22-1-19 3.15pm	January	Full	January	DayOf	Winter	4	50	10	82	27.77777778	NA	18:32	7:39	18:15	6:46	19:29	5:32	day	15:26	15.43333333	10			35	1	1	1
1/22/2019	22-1-19 3.37pm; 22-1-19 4.00pm	January	Full	January	DayOf	Winter	4	50	10	82	27.77777778	NA	18:32	7:39	18:15	6:46	19:29	5:32	day	15:56	15.93333333	10			23	0	0	NA
1/22/2019	22-1-19 4.23pm	January	Full	January	DayOf	Winter	4	50	10	82	27.77777778	NA	18:32	7:39	18:15	6:46	19:29	5:32	day	16:26	16.43333333	10			28	1	1	1
1/22/2019	22-1-19 4.46pm	January	Full	January	DayOf	Winter	4	50	10	82	27.77777778	NA	18:32	7:39	18:15	6:46	19:29	5:32	day	16:56	16.93333333	10			28	1	1	1
1/22/2019	22-1-19 5.08pm; 22-1-19 5.31m	January	Full	January	DayOf	Winter	4	50	10	82	27.77777778	NA	18:32	7:39	18:15	6:46	19:29	5:32	day	17:26	17.43333333	10			16	0	0	NA
1/22/2019	22-1-19 5.54pm	January	Full	January	DayOf	Winter	4	50	10	82	27.77777778	NA	18:32	7:39	18:15	6:46	19:29	5:32	day	17:54	17.9	9.5			50	5	3	0.6
1/22/2019	22-1-19 6.08PM	January	NA	NA	DayAfter	Winter	4	59	15	84	28.88888889	NA	19:37	8:35	18:16	6:46	19:30	5:32	day	18:10	18.16666667	10			73	14	14	1
1/22/2019	22-1-19 6.31pm	January	NA	NA	DayAfter	Winter	4	59	15	84	28.88888889	NA	19:37	8:35	18:16	6:46	19:30	5:32	twilight	18:40	18.66666667	10			471	10	10	1		dusk
1/22/2019	22-1-19 6.54pm	January	NA	NA	DayAfter	Winter	4	59	15	84	28.88888889	NA	19:37	8:35	18:16	6:46	19:30	5:32	twilight	19:10	19.16666667	10			197	18	18	1		dusk
1/22/2019	22-1-19 7.40am	January	NA	NA	DayAfter	Winter	4	59	15	84	28.88888889	NA	19:37	8:35	18:16	6:46	19:30	5:32	night	19:40	19.66666667	10			45	0	0	NA
1/22/2019	22-1-19 8.03pm	January	NA	NA	DayAfter	Winter	4	59	15	84	28.88888889	NA	19:37	8:35	18:16	6:46	19:30	5:32	night	20:10	20.16666667	10			40	0	0	NA
1/22/2019	22-1-19 8.26pm; 8.49pm	January	NA	NA	DayAfter	Winter	4	59	15	84	28.88888889	NA	19:37	8:35	18:16	6:46	19:30	5:32	night	20:40	20.66666667	10			145	5	5	1
1/22/2019	22-1-19 8.49pm; 9.12pm	January	NA	NA	DayAfter	Winter	4	59	15	84	28.88888889	NA	19:37	8:35	18:16	6:46	19:30	5:32	night	21:10	21.16666667	10			440	15	15	1
1/22/2019	22-1-19 9.35pm	January	NA	NA	DayAfter	Winter	4	59	15	84	28.88888889	NA	19:37	8:35	18:16	6:46	19:30	5:32	night	21:40	21.66666667	10			918	24	24	1
1/22/2019	22-1-19 9.58pm	January	NA	NA	DayAfter	Winter	4	59	15	84	28.88888889	NA	19:37	8:35	18:16	6:46	19:30	5:32	night	22:10	22.16666667	10			1007	42	42	1
1/22/2019	22-1-19 10.21am; 10.44am	January	NA	NA	DayAfter	Winter	4	59	15	84	28.88888889	NA	19:37	8:35	18:16	6:46	19:30	5:32	night	22:40	22.66666667	10			801	28	28	1
1/22/2019	22-1-19 11.07pm	January	NA	NA	DayAfter	Winter	4	59	15	84	28.88888889	NA	19:37	8:35	18:16	6:46	19:30	5:32	night	23:10	23.16666667	10			654	24	24	1
1/22/2019	22-1-19 11.35pm	January	NA	NA	DayAfter	Winter	4	59	15	84	28.88888889	NA	19:37	8:35	18:16	6:46	19:30	5:32	night	23:40	23.66666667	10			1046	28	28	1
1/22/2019	22-1-19 11.58pm	January	NA	NA	DayAfter	Winter	4	59	15	84	28.88888889	NA	19:37	8:35	18:16	6:46	19:30	5:32	night	0:10	0.166666667	10			653	20	20	1
1/23/2019	23-1-19 0.21am; 0.44am	January	NA	NA	DayAfter	Winter	4	59	15	84	28.88888889	NA	19:37	8:35	18:16	6:46	19:30	5:32	night	0:40	0.666666667	10			798	19	19	1
1/23/2019	23-1-19 1:07am	January	NA	NA	DayAfter	Winter	4	59	15	84	28.88888889	NA	19:37	8:35	18:16	6:46	19:30	5:32	night	1:10	1.166666667	10			351	10	10	1
1/23/2019	23-1-19 1.30am	January	NA	NA	DayAfter	Winter	4	59	15	84	28.88888889	NA	19:37	8:35	18:16	6:46	19:30	5:32	night	1:40	1.666666667	10			149	0	0	NA
1/23/2019	23-1-19 1.53am; 2.16am	January	NA	NA	DayAfter	Winter	4	59	15	84	28.88888889	NA	19:37	8:35	18:16	6:46	19:30	5:32	night	2:10	2.166666667	10			23	0	0	NA
1/23/2019	23-1-19 2.39am	January	NA	NA	DayAfter	Winter	4	59	15	84	28.88888889	NA	19:37	8:35	18:16	6:46	19:30	5:32	night	2:40	2.666666667	10			2	0	0	NA
1/23/2019	23-1-19 3.02am	January	NA	NA	DayAfter	Winter	4	59	15	84	28.88888889	NA	19:37	8:35	18:16	6:46	19:30	5:32	night	3:10	3.166666667	10			10	0	0	NA
1/23/2019	23-1-19 3.34am	January	NA	NA	DayAfter	Winter	4	59	15	84	28.88888889	NA	19:37	8:35	18:16	6:46	19:30	5:32	night	3:40	3.666666667	10			108	6	6	1
1/23/2019	23-1-19 3.57am	January	NA	NA	DayAfter	Winter	4	59	15	84	28.88888889	NA	19:37	8:35	18:16	6:46	19:30	5:32	night	4:10	4.166666667	10			315	28	28	1
1/23/2019	23-1-19 4.20am; 4.43am	January	NA	NA	DayAfter	Winter	4	59	15	84	28.88888889	NA	19:37	8:35	18:16	6:46	19:30	5:32	night	4:40	4.666666667	10			381	15	15	1
1/23/2019	23-1-19 5.06am	January	NA	NA	DayAfter	Winter	4	59	15	84	28.88888889	NA	19:37	8:35	18:16	6:46	19:30	5:32	night	5:10	5.166666667	10			158	3	3	1
1/23/2019	23-1-19 5.29am	January	NA	NA	DayAfter	Winter	4	59	15	84	28.88888889	NA	19:37	8:35	18:16	6:46	19:30	5:32	twilight	5:40	5.666666667	10			70	4	4	1		dawn
1/23/2019	23-1-19 5.52am; 6.15am	January	NA	NA	DayAfter	Winter	4	59	15	84	28.88888889	NA	19:37	8:35	18:16	6:46	19:30	5:32	twilight	6:10	6.166666667	10			166	12	12	1		dawn
1/23/2019	23-1-19 6.38am	January	NA	NA	DayAfter	Winter	4	59	15	84	28.88888889	NA	19:37	8:35	18:16	6:46	19:30	5:32	twilight	6:40	6.666666667	10			68	1	1	1		dawn
1/23/2019	23-1-19 7.01am	January	NA	NA	DayAfter	Winter	4	59	15	84	28.88888889	NA	19:37	8:35	18:16	6:46	19:30	5:32	day	7:10	7.166666667	10			23	0	0	NA
1/24/2019	24-1-19 5.51pm; 6.14pm	January	waning gibbous	January	NA	Winter	4	64	17.77777778	84	28.88888889	NA	21:39	10:15	18:17	6:46	19:31	5:32	twilight	18:10	18.16666667	10			169	17	17	1		dusk
1/24/2019	24-1-19 6.37pm	January	waning gibbous	January	NA	Winter	4	64	17.77777778	84	28.88888889	0.12	21:39	10:15	18:17	6:46	19:31	5:32	twilight	18:40	18.66666667	10	0:23	0.383333333	1850	13	13	1		dusk
1/24/2019	24-1-19 7.00pm	January	waning gibbous	January	NA	Winter	4	64	17.77777778	84	28.88888889	NA	21:39	10:15	18:17	6:46	19:31	5:32	twilight	19:10	19.16666667	10	0:53	0.883333333	1509	35	35	1		dusk
1/24/2019	24-1-19 7.23pm; 7.46pm	January	waning gibbous	January	NA	Winter	4	64	17.77777778	84	28.88888889	0.03	21:39	10:15	18:17	6:46	19:31	5:32	night	19:40	19.66666667	10	1:23	1.383333333	522	13	13	1
1/24/2019	24-1-19 8.09pm	January	waning gibbous	January	NA	Winter	4	64	17.77777778	84	28.88888889	NA	21:39	10:15	18:17	6:46	19:31	5:32	night	20:10	20.16666667	10	1:53	1.883333333	443	18	18	1
1/24/2019	24-1-19 8.32pm	January	waning gibbous	January	NA	Winter	4	64	17.77777778	84	28.88888889	0.13	21:39	10:15	18:17	6:46	19:31	5:32	night	20:40	20.66666667	10	2:23	2.383333333	553	10	10	1
1/24/2019	24-1-19 8.55pm; 9.18pm	January	waning gibbous	January	NA	Winter	4	64	17.77777778	84	28.88888889	NA	21:39	10:15	18:17	6:46	19:31	5:32	night	21:10	21.16666667	10	2:53	2.883333333	174	3	3	1
1/24/2019	24-1-19 9.41pm	January	waning gibbous	January	NA	Winter	4	64	17.77777778	84	28.88888889	0.02	21:39	10:15	18:17	6:46	19:31	5:32	night	21:41	21.68333333	10	3:24	3.4	187	4	4	1
1/24/2019	24-1-19 10.04pm	January	waning gibbous	January	NA	Winter	4	64	17.77777778	84	28.88888889	NA	21:39	10:15	18:17	6:46	19:31	5:32	night	22:10	22.16666667	10	3:53	3.883333333	139	5	5	1
1/24/2019	24-1-19 10.27pm	January	waning gibbous	January	NA	Winter	4	64	17.77777778	84	28.88888889	0.04	21:39	10:15	18:17	6:46	19:31	5:32	night	22:40	22.66666667	10	4:23	4.383333333	221	15	15	1
1/24/2019	24-1-19 10.50pm; 11.13pm	January	waning gibbous	January	NA	Winter	4	64	17.77777778	84	28.88888889	NA	21:39	10:15	18:17	6:46	19:31	5:32	night	23:10	23.16666667	10	4:53	4.883333333	191	3	3	1
1/24/2019	NO DATA FOR THIS TIME PERIOD	January	waning gibbous	January	NA	Winter	4	64	17.77777778	84	28.88888889	0.04	21:39	10:15	18:17	6:46	19:31	5:32	night	23:45	23.75	10	5:28	5.466666667				NA
1/25/2019	NO DATA FOR THIS TIME PERIOD	January	waning gibbous	January	NA	Winter	4	64	17.77777778	84	28.88888889	NA	21:39	10:15	18:17	6:46	19:31	5:32	night	0:10	0.166666667	10	5:53	5.883333333				NA
1/25/2019	25-1-19 0.43am	January	waning gibbous	January	NA	Winter	4	64	17.77777778	82	27.77777778	0.13	21:39	10:15	18:17	6:46	19:31	5:32	night	0:40	0.666666667	10	6:23	6.383333333	282	7	7	1
1/25/2019	25-1-19 1.06am	January	waning gibbous	January	NA	Winter	4	64	17.77777778	82	27.77777778	NA	21:39	10:15	18:17	6:46	19:31	5:32	night	1:10	1.166666667	10	6:53	6.883333333	365	9	9	1
1/25/2019	25-1-19 1.29am	January	waning gibbous	January	NA	Winter	4	64	17.77777778	82	27.77777778	0.15	21:39	10:15	18:17	6:46	19:31	5:32	night	1:40	1.666666667	10	7:23	7.383333333	361	11	11	1
1/25/2019	25-1-19 1.52am; 2.15am	January	waning gibbous	January	NA	Winter	4	64	17.77777778	82	27.77777778	NA	21:39	10:15	18:17	6:46	19:31	5:32	night	2:10	2.166666667	10	7:53	7.883333333	211	3	3	1
1/25/2019	25-1-19 2.38am	January	waning gibbous	January	NA	Winter	4	64	17.77777778	82	27.77777778	0.08	21:39	10:15	18:17	6:46	19:31	5:32	night	2:40	2.666666667	10	8:23	8.383333333	177	7	7	1
1/25/2019	25-1-19 3.01am	January	waning gibbous	January	NA	Winter	4	64	17.77777778	82	27.77777778	NA	21:39	10:15	18:17	6:46	19:31	5:32	night	3:10	3.166666667	10	8:53	8.883333333	172	7	7	1
1/25/2019	25-1-19 3.34am	January	waning gibbous	January	NA	Winter	4	64	17.77777778	82	27.77777778	0.12	21:39	10:15	18:17	6:46	19:31	5:32	night	3:40	3.666666667	10	9:23	9.383333333	567	21	21	1
1/25/2019	25-1-19 3.57am	January	waning gibbous	January	NA	Winter	4	64	17.77777778	82	27.77777778	NA	21:39	10:15	18:17	6:46	19:31	5:32	night	4:10	4.166666667	10	9:53	9.883333333	572	19	19	1
1/25/2019	25-1-19 4.20am; 4.43am	January	waning gibbous	January	NA	Winter	4	64	17.77777778	82	27.77777778	0.04	21:39	10:15	18:17	6:46	19:31	5:32	night	4:40	4.666666667	10	10:23	10.38333333	363	9	9	1
1/25/2019	25-1-19 5.06am	January	waning gibbous	January	NA	Winter	4	64	17.77777778	82	27.77777778	NA	21:39	10:15	18:17	6:46	19:31	5:32	night	5:10	5.166666667	10	10:53	10.88333333	369	8	8	1
1/25/2019	25-1-19 5.29am	January	waning gibbous	January	NA	Winter	4	64	17.77777778	82	27.77777778	0.04	21:39	10:15	18:17	6:46	19:31	5:32	twilight	5:40	5.666666667	10	11:23	11.38333333	244	8	8	1		dawn
1/25/2019	25-1-19 5.52am; 6.15am	January	waning gibbous	January	NA	Winter	4	64	17.77777778	82	27.77777778	NA	21:39	10:15	18:17	6:46	19:31	5:32	twilight	6:10	6.166666667	10	11:53	11.88333333	149	9	9	1		dawn
1/25/2019	25-1-19 6.38am	January	waning gibbous	January	NA	Winter	4	64	17.77777778	82	27.77777778	394	21:39	10:15	18:17	6:46	19:31	5:32	twilight	6:40	6.666666667	10	12:23	12.38333333	103	0		NA		dawn
1/25/2019	25-1-19 7.01am	January	waning gibbous	January	NA	Winter	4	64	17.77777778	82	27.77777778	NA	21:39	10:15	18:17	6:46	19:31	5:32	day	7:10	7.166666667	10	12:53	12.88333333	19	0		NA
1/25/2019	25-1-19 7.34am	January	waning gibbous	January	NA	Winter	4	64	17.77777778	82	27.77777778	12800	21:39	10:15	18:17	6:46	19:31	5:32	day	7:40	7.666666667	10	13:23	13.38333333	15	0		NA
1/25/2019	25-1-19 7.57am	January	waning gibbous	January	NA	Winter	4	64	17.77777778	82	27.77777778	NA	21:39	10:15	18:17	6:46	19:31	5:32	day	8:10	8.166666667	10			25	0		NA
1/25/2019	25-1-19 8.19am; 8.42am	January	waning gibbous	January	NA	Winter	4	64	17.77777778	82	27.77777778	NA	21:39	10:15	18:17	6:46	19:31	5:32	day	8:40	8.666666667	10			17	1	0	0
1/25/2019	25-1-19 9.05am	January	waning gibbous	January	NA	Winter	4	64	17.77777778	82	27.77777778	NA	21:39	10:15	18:17	6:46	19:31	5:32	day	9:10	9.166666667	10			36	0		NA
1/25/2019	25-1-19 9.28am	January	waning gibbous	January	NA	Winter	4	64	17.77777778	82	27.77777778	NA	21:39	10:15	18:17	6:46	19:31	5:32	day	9:40	9.666666667	10			35	0		NA
1/25/2019	25-1-19 9.51am; 10.13am	January	waning gibbous	January	NA	Winter	4	64	17.77777778	82	27.77777778	NA	21:39	10:15	18:17	6:46	19:31	5:32	day	10:10	10.16666667	10			16	0		NA
1/25/2019	25-1-19 10.36am	January	waning gibbous	January	NA	Winter	4	64	17.77777778	82	27.77777778	NA	21:39	10:15	18:17	6:46	19:31	5:32	day	10:40	10.66666667	10			24	0		NA
1/25/2019	25-1-19 10.59am	January	waning gibbous	January	NA	Winter	4	64	17.77777778	82	27.77777778	NA	21:39	10:15	18:17	6:46	19:31	5:32	day	11:10	11.16666667	10			25	0		NA
1/25/2019	25-1-19 11.22am; 11.44am	January	waning gibbous	January	NA	Winter	4	64	17.77777778	82	27.77777778	NA	21:39	10:15	18:17	6:46	19:31	5:32	day	11:40	11.66666667	10			45	7	7	1
1/25/2019	25-1-19 12.07pm	January	waning gibbous	January	NA	Winter	4	64	17.77777778	82	27.77777778	NA	21:39	10:15	18:17	6:46	19:31	5:32	day	12:10	12.16666667	10			57	12	8	0.666666667
1/25/2019	25-1-19 12..44pm	January	waning gibbous	January	NA	Winter	4	64	17.77777778	82	27.77777778	NA	21:39	10:15	18:17	6:46	19:31	5:32	day	12:46	12.76666667	10			59	5	3	0.6
1/25/2019	25-1-19 1.06pm	January	waning gibbous	January	NA	Winter	4	64	17.77777778	82	27.77777778	NA	21:39	10:15	18:17	6:46	19:31	5:32	day	13:10	13.16666667	10			30	0	0	NA
1/25/2019	25-1-19 1.29pm	January	waning gibbous	January	NA	Winter	4	64	17.77777778	82	27.77777778	NA	21:39	10:15	18:17	6:46	19:31	5:32	day	13:40	13.66666667	10			16	1	1	1
1/25/2019	25-1-19 1.52pm; 2.14pm	January	waning gibbous	January	NA	Winter	4	64	17.77777778	82	27.77777778	NA	21:39	10:15	18:17	6:46	19:31	5:32	day	14:10	14.16666667	10			15	0		NA
1/25/2019	25-1-19 2.37pm	January	waning gibbous	January	NA	Winter	4	64	17.77777778	82	27.77777778	NA	21:39	10:15	18:17	6:46	19:31	5:32	day	14:40	14.66666667	10			9	0		NA
1/25/2019	25-1-19 3.00pm	January	waning gibbous	January	NA	Winter	4	64	17.77777778	82	27.77777778	NA	21:39	10:15	18:17	6:46	19:31	5:32	day	15:10	15.16666667	10			5	0		NA
1/25/2019	25-1-19 3.23pm; 3.45pm	January	waning gibbous	January	NA	Winter	4	64	17.77777778	82	27.77777778	NA	21:39	10:15	18:17	6:46	19:31	5:32	day	15:40	15.66666667	10			7	0		NA
1/25/2019	25-1-19 4.08pm	January	waning gibbous	January	NA	Winter	4	64	17.77777778	82	27.77777778	NA	21:39	10:15	18:17	6:46	19:31	5:32	day	16:10	16.16666667	10			3	0		NA
1/25/2019	25-1-19 4.31pm	January	waning gibbous	January	NA	Winter	4	64	17.77777778	82	27.77777778	NA	21:39	10:15	18:17	6:46	19:31	5:32	day	16:40	16.66666667	10			12	0		NA
1/25/2019	25-1-19 4.54pm; 5.17pm	January	waning gibbous	January	NA	Winter	4	64	17.77777778	82	27.77777778	NA	21:39	10:15	18:17	6:46	19:31	5:32	day	17:10	17.16666667	10			12	1	1	1
1/25/2019	25-1-19 5.39pm	January	waning gibbous	January	NA	Winter	4	64	17.77777778	82	27.77777778	NA	21:39	10:15	18:17	6:46	19:31	5:32	day	17:40	17.66666667	10			27	2	1	0.5
1/28/2019	28-1-19 6.04pm	January	last quarter	January	NA	Winter	4	66	18.88888889	81	27.22222222	155	1:16	13:12	18:18	6:46	19:32	5:32	twilight	18:08	18.13333333	10			36	6	6	1		dusk
1/28/2019	28-1-19 6.27pm; 28-1-19 6.50pm	January	last quarter	January	NA	Winter	4	66	18.88888889	81	27.22222222	NA	1:16	13:12	18:18	6:46	19:32	5:32	twilight	18:48	18.8	10			234	2	2	1		dusk
1/28/2019	28-1-19 6.50pm; 28-1-19 7.13pm	January	last quarter	January	NA	Winter	4	66	18.88888889	81	27.22222222	0.01	1:16	13:12	18:18	6:46	19:32	5:32	twilight	19:08	19.13333333	10	0:50	0.833333333	16	0	0	NA		dusk
1/28/2019	28-1-19 7.36pm	January	last quarter	January	NA	Winter	4	66	18.88888889	81	27.22222222	NA	1:16	13:12	18:18	6:46	19:32	5:32	night	19:48	19.8	10	1:30	1.5	26	2	2	1
1/28/2019	28-1-19 7.59pm	January	last quarter	January	NA	Winter	4	66	18.88888889	81	27.22222222	0.15	1:16	13:12	18:18	6:46	19:32	5:32	night	20:08	20.13333333	10	1:50	1.833333333	63	4	4	1
1/28/2019	28-1-19 8.45pm	January	last quarter	January	NA	Winter	4	66	18.88888889	81	27.22222222	NA	1:16	13:12	18:18	6:46	19:32	5:32	night	20:48	20.8	10	2:30	2.5	16	3	3	1
1/28/2019	28-1-19 9.08pm	January	last quarter	January	NA	Winter	4	66	18.88888889	81	27.22222222	0.24	1:16	13:12	18:18	6:46	19:32	5:32	night	21:08	21.13333333	10	2:50	2.833333333	19	1	1	1
1/28/2019	28-1-19 9.31pm; 28-1-19 9.54pm	January	last quarter	January	NA	Winter	4	66	18.88888889	81	27.22222222	NA	1:16	13:12	18:18	6:46	19:32	5:32	night	21:48	21.8	10	3:30	3.5	15	0	0	NA
1/28/2019	28-1-19 9.54pm; 28-1-19 10.17pm	January	last quarter	January	NA	Winter	4	66	18.88888889	81	27.22222222	0.32	1:16	13:12	18:18	6:46	19:32	5:32	night	22:08	22.13333333	10	3:50	3.833333333	13	0	0	NA
1/28/2019	28-1-19 10.40pm	January	last quarter	January	NA	Winter	4	66	18.88888889	81	27.22222222	NA	1:16	13:12	18:18	6:46	19:32	5:32	night	22:48	22.8	10	4:30	4.5	6	0	0	NA
1/28/2019	28-1-19 11.03pm	January	last quarter	January	NA	Winter	4	66	18.88888889	81	27.22222222	0.28	1:16	13:12	18:18	6:46	19:32	5:32	night	23:08	23.13333333	10	4:50	4.833333333	16	0	0	NA
1/28/2019	28-1-19 11.34m; 28-1-19 11.57m	January	last quarter	January	NA	Winter	4	66	18.88888889	81	27.22222222	NA	1:16	13:12	18:18	6:46	19:32	5:32	night	23:48	23.8	10	5:30	5.5	25	0	0	NA
1/28/2019	28-1-19 11.57pm	January	last quarter	January	NA	Winter	4	66	18.88888889	81	27.22222222	0.29	1:16	13:12	18:18	6:46	19:32	5:32	night	0:08	0.133333333	10	5:50	5.833333333	196	8	8	1
1/29/2019	29-1-19 0.43am	January	last quarter	January	NA	Winter	4	66	18.88888889	79	26.11111111	NA	1:16	13:12	18:18	6:46	19:32	5:32	night	0:48	0.8	10	6:30	6.5	359	9	9	1
1/29/2019	29-1-19 1.06am	January	last quarter	January	NA	Winter	4	66	18.88888889	79	26.11111111	0.13	1:16	13:12	18:18	6:46	19:32	5:32	night	1:08	1.133333333	10	6:50	6.833333333	151	4	3	0.75
1/29/2019	29-1-19 1.29am; 29-1-19 1.52am	January	last quarter	January	NA	Winter	4	66	18.88888889	79	26.11111111	NA	1:16	13:12	18:18	6:46	19:32	5:32	night	1:48	1.8	10	7:30	7.5	212	8	8	1
1/29/2019	29-1-19 1.52am	January	last quarter	January	NA	Winter	4	66	18.88888889	79	26.11111111	0.27	1:16	13:12	18:18	6:46	19:32	5:32	night	2:08	2.133333333	10	7:50	7.833333333	429	18	18	1
1/29/2019	29-1-19 2.38am	January	last quarter	January	NA	Winter	4	66	18.88888889	79	26.11111111	NA	1:16	13:12	18:18	6:46	19:32	5:32	night	2:38	2.633333333	10	8:20	8.333333333	366	12	12	1
1/29/2019	29-1-19 3.01am	January	last quarter	January	NA	Winter	4	66	18.88888889	79	26.11111111	0.26	1:16	13:12	18:18	6:46	19:32	5:32	night	3:08	3.133333333	10	8:50	8.833333333	244	3	3	1
1/29/2019	29-1-19 3.36am	January	last quarter	January	NA	Winter	4	66	18.88888889	79	26.11111111	NA	1:16	13:12	18:18	6:46	19:32	5:32	night	3:38	3.633333333	10	9:20	9.333333333	212	1	1	1
1/29/2019	29-1-19 3.59am	January	last quarter	January	NA	Winter	4	66	18.88888889	79	26.11111111	0.12	1:16	13:12	18:18	6:46	19:32	5:32	night	4:08	4.133333333	10	9:50	9.833333333	224	4	4	1
1/29/2019	29-1-19 4.22am; 29-1-19 4.45am	January	last quarter	January	NA	Winter	4	66	18.88888889	79	26.11111111	NA	1:16	13:12	18:18	6:46	19:32	5:32	night	4:38	4.633333333	10	10:20	10.33333333	78	0	0	NA
1/29/2019	29-1-19 5.08am	January	last quarter	January	NA	Winter	4	66	18.88888889	79	26.11111111	0.07	1:16	13:12	18:18	6:46	19:32	5:32	night	5:08	5.133333333	10	10:50	10.83333333	78	0	0	NA
1/29/2019	29-1-19 5.31am	January	last quarter	January	NA	Winter	4	66	18.88888889	79	26.11111111	NA	1:16	13:12	18:18	6:46	19:32	5:32	twilight	5:38	5.633333333	10	11:20	11.33333333	37	0	0	NA		dawn
1/29/2019	29-1-19 5.54am; 29-1-19 6.17am	January	last quarter	January	NA	Winter	4	66	18.88888889	79	26.11111111	10.5	1:16	13:12	18:18	6:46	19:32	5:32	twilight	6:08	6.133333333	10	11:50	11.83333333	105	7	7	1		dawn
1/29/2019	29-1-19 6.17am; 29-1-19 6.40am	January	last quarter	January	NA	Winter	4	66	18.88888889	79	26.11111111	NA	1:16	13:12	18:18	6:46	19:32	5:32	twilight	6:38	6.633333333	10	12:20	12.33333333	419	16	13	0.8125		dawn
1/29/2019	29-1-19 7.03am	January	last quarter	January	NA	Winter	4	66	18.88888889	79	26.11111111	9900	1:16	13:12	18:18	6:46	19:32	5:32	day	7:08	7.133333333	10	12:50	12.83333333	9	0	0	NA
1/29/2019	29-1-19 7.36am	January	last quarter	January	NA	Winter	4	66	18.88888889	79	26.11111111	NA	1:16	13:12	18:18	6:46	19:32	5:32	day	7:38	7.633333333	10			4	0	0	NA
1/29/2019	29-1-19 7.58am	January	last quarter	January	NA	Winter	4	66	18.88888889	79	26.11111111	NA	1:16	13:12	18:18	6:46	19:32	5:32	day	8:08	8.133333333	10			2	0	0	NA
1/29/2019	29-1-19 8.21am; 29-1-19 8.44am	January	last quarter	January	NA	Winter	4	66	18.88888889	79	26.11111111	NA	1:16	13:12	18:18	6:46	19:32	5:32	day	8:38	8.633333333	10			3	0	0	NA
1/29/2019	29-1-19 9.06am	January	last quarter	January	NA	Winter	4	66	18.88888889	79	26.11111111	NA	1:16	13:12	18:18	6:46	19:32	5:32	day	9:08	9.133333333	10			5	0	0	NA
1/29/2019	29-1-19 9.29am	January	last quarter	January	NA	Winter	4	66	18.88888889	79	26.11111111	NA	1:16	13:12	18:18	6:46	19:32	5:32	day	9:38	9.633333333	10			9	3	0	0
1/29/2019	29-1-19 9.52am	January	last quarter	January	NA	Winter	4	66	18.88888889	79	26.11111111	NA	1:16	13:12	18:18	6:46	19:32	5:32	day	10:08	10.13333333	10			33	3	0	0
1/29/2019	29-1-19 10.38am	January	last quarter	January	NA	Winter	4	66	18.88888889	79	26.11111111	NA	1:16	13:12	18:18	6:46	19:32	5:32	day	10:38	10.63333333	10			5	0	0	NA
1/29/2019	29-1-19 11.00	January	last quarter	January	NA	Winter	4	66	18.88888889	79	26.11111111	NA	1:16	13:12	18:18	6:46	19:32	5:32	day	11:08	11.13333333	10			1	0	0	NA
1/29/2019	29-1-19 11.23am; 29-1-19 11.46am	January	last quarter	January	NA	Winter	4	66	18.88888889	79	26.11111111	NA	1:16	13:12	18:18	6:46	19:32	5:32	day	11:38	11.63333333	10			5	1	1	1
1/29/2019	29-1-19 12.09pm	January	last quarter	January	NA	Winter	4	66	18.88888889	79	26.11111111	NA	1:16	13:12	18:18	6:46	19:32	5:32	day	12:09	12.15	10			93	13	10	0.769230769
1/29/2019	29-1-19 12.31pm	January	last quarter	January	NA	Winter	4	66	18.88888889	79	26.11111111	NA	1:16	13:12	18:18	6:46	19:32	5:32	day	12:33	12.55	10			268	23	18	0.782608696
1/29/2019	29-1-19 12:48pm	January	last quarter	January	NA	Winter	4	66	18.88888889	79	26.11111111	NA	1:16	13:12	18:18	6:46	19:32	5:32	day	13:08	13.13333333	10			264	14	13	0.928571429
1/29/2019	29-1-19 1.33pm	January	last quarter	January	NA	Winter	4	66	18.88888889	79	26.11111111	NA	1:16	13:12	18:18	6:46	19:32	5:32	day	13:38	13.63333333	10			116	10	9	0.9
1/29/2019	29-1-19 1.56pm	January	last quarter	January	NA	Winter	4	66	18.88888889	79	26.11111111	NA	1:16	13:12	18:18	6:46	19:32	5:32	day	14:08	14.13333333	10			123	8	8	1
1/29/2019	29-1-19 2.19pm; 29-1-19 2.42pm	January	last quarter	January	NA	Winter	4	66	18.88888889	79	26.11111111	NA	1:16	13:12	18:18	6:46	19:32	5:32	day	14:38	14.63333333	10			67	7	7	1
1/29/2019	29-1-19 3.04pm	January	last quarter	January	NA	Winter	4	66	18.88888889	79	26.11111111	NA	1:16	13:12	18:18	6:46	19:32	5:32	day	15:08	15.13333333	10			22	0	0	NA
1/29/2019	29-1-19 3.27pm	January	last quarter	January	NA	Winter	4	66	18.88888889	79	26.11111111	NA	1:16	13:12	18:18	6:46	19:32	5:32	day	15:38	15.63333333	10			11	0	0	NA
1/29/2019	29-1-19 3.50pm; 29-1-19 4.13pm	January	last quarter	January	NA	Winter	4	66	18.88888889	79	26.11111111	NA	1:16	13:12	18:18	6:46	19:32	5:32	day	16:08	16.13333333	10			4	0	0	NA
1/29/2019	29-1-19 4.35pm	January	last quarter	January	NA	Winter	4	66	18.88888889	79	26.11111111	NA	1:16	13:12	18:18	6:46	19:32	5:32	day	16:38	16.63333333	10			2	0	0	NA
1/29/2019	29-1-19 4.58pm	January	last quarter	January	NA	Winter	4	66	18.88888889	79	26.11111111	NA	1:16	13:12	18:18	6:46	19:32	5:32	day	17:08	17.13333333	10			3	0	0	NA
1/29/2019	29-1-19 5.21pm; 29-1-19 5.44pm	January	last quarter	January	NA	Winter	4	66	18.88888889	79	26.11111111	NA	1:16	13:12	18:18	6:46	19:32	5:32	day	17:38	17.63333333	10			5	0	0	NA
2/1/2019	1-2-19 6.09pm	February	waning crescent	January	NA	Winter	4	57	13.88888889	81	27.22222222	NA	4:41	16:22	18:20	6:45	19:33	5:32	twilight	18:20	18.33333333	10			222	19	19	1		dusk
2/1/2019	1-2-19 6.32pm; 6.55pm	February	waning crescent	January	NA	Winter	4	57	13.88888889	81	27.22222222	0.1	4:41	16:22	18:20	6:45	19:33	5:32	twilight	18:50	18.83333333	10	0:30	0.5	780	7	2	0.285714286		dusk
2/1/2019	1-2-19 7.18pm	February	waning crescent	January	NA	Winter	4	57	13.88888889	81	27.22222222	NA	4:41	16:22	18:20	6:45	19:33	5:32	twilight	19:20	19.33333333	10	1:00	1	49	0	0	NA		dusk
2/1/2019	1-2-19 7.41pm	February	waning crescent	January	NA	Winter	4	57	13.88888889	81	27.22222222	0.08	4:41	16:22	18:20	6:45	19:33	5:32	night	19:50	19.83333333	10	1:30	1.5	17	0	0	NA
2/1/2019	1-2-19 8.14pm	February	waning crescent	January	NA	Winter	4	57	13.88888889	81	27.22222222	NA	4:41	16:22	18:20	6:45	19:33	5:32	night	20:20	20.33333333	10	2:00	2	8	0	0	NA
2/1/2019	1-2-19 8.37pm	February	waning crescent	January	NA	Winter	4	57	13.88888889	81	27.22222222	0.07	4:41	16:22	18:20	6:45	19:33	5:32	night	20:50	20.83333333	10	2:30	2.5	3	0	0	NA
2/1/2019	1-2-19 9.00pm; 9.23pm	February	waning crescent	January	NA	Winter	4	57	13.88888889	81	27.22222222	NA	4:41	16:22	18:20	6:45	19:33	5:32	night	21:20	21.33333333	10	3:00	3	5	0	0	NA
2/1/2019	1-2-19 9.46pm	February	waning crescent	January	NA	Winter	4	57	13.88888889	81	27.22222222	0.06	4:41	16:22	18:20	6:45	19:33	5:32	night	21:50	21.83333333	10	3:30	3.5	3	0	0	NA
2/1/2019	1-2-19 10.09pm	February	waning crescent	January	NA	Winter	4	57	13.88888889	81	27.22222222	NA	4:41	16:22	18:20	6:45	19:33	5:32	night	22:20	22.33333333	10	4:00	4	1	0	0	NA
2/1/2019	1-2-19 10.32pm; 10.55pm	February	waning crescent	January	NA	Winter	4	57	13.88888889	81	27.22222222	0.05	4:41	16:22	18:20	6:45	19:33	5:32	night	22:50	22.83333333	10	4:30	4.5	0	0	0	NA
2/1/2019	1-2-19 11.18pm	February	waning crescent	January	NA	Winter	4	57	13.88888889	81	27.22222222	NA	4:41	16:22	18:20	6:45	19:33	5:32	night	23:20	23.33333333	10	5:00	5	0	0	0	NA
2/1/2019	1-2-19 11.46pm	February	waning crescent	January	NA	Winter	4	57	13.88888889	81	27.22222222	0.05	4:41	16:22	18:20	6:45	19:33	5:32	night	23:50	23.83333333	10	5:30	5.5	0	0	0	NA
2/2/2019	2-2-19 0.09am	February	waning crescent	January	NA	Winter	4	57	13.88888889	82	27.77777778	NA	4:41	16:22	18:20	6:45	19:33	5:32	night	0:20	0.333333333	10	6:00	6	1	0	0	NA
2/2/2019	2-2-19 0.32am; 0.55am	February	waning crescent	January	NA	Winter	4	57	13.88888889	82	27.77777778	0.06	4:41	16:22	18:20	6:45	19:33	5:32	night	0:50	0.833333333	10	6:30	6.5	0	0	0	NA
2/2/2019	2-2-19 1.18am	February	waning crescent	January	NA	Winter	4	57	13.88888889	82	27.77777778	NA	4:41	16:22	18:20	6:45	19:33	5:32	night	1:20	1.333333333	10	7:00	7	0	0	0	NA
2/2/2019	2-2-19 1.41am	February	waning crescent	January	NA	Winter	4	57	13.88888889	82	27.77777778	0.27	4:41	16:22	18:20	6:45	19:33	5:32	night	1:50	1.833333333	10	7:30	7.5	1	0	0	NA
2/2/2019	2-2-19 2.04am; 2.07am	February	waning crescent	January	NA	Winter	4	57	13.88888889	82	27.77777778	NA	4:41	16:22	18:20	6:45	19:33	5:32	night	2:20	2.333333333	10	8:00	8	0	0	0	NA
2/2/2019	2-2-19 2.50am	February	waning crescent	January	NA	Winter	4	57	13.88888889	82	27.77777778	0.14	4:41	16:22	18:20	6:45	19:33	5:32	night	2:50	2.833333333	10	8:30	8.5	0	0	0	NA
2/2/2019	2-2-19 3.13am	February	waning crescent	January	NA	Winter	4	57	13.88888889	82	27.77777778	NA	4:41	16:22	18:20	6:45	19:33	5:32	night	3:20	3.333333333	10	9:00	9	2	0	0	NA
2/2/2019	2-2-19 3.46am	February	waning crescent	January	NA	Winter	4	57	13.88888889	82	27.77777778	0.17	4:41	16:22	18:20	6:45	19:33	5:32	night	3:50	3.833333333	10	9:30	9.5	14	0	0	NA
2/2/2019	2-2-19 4.09am	February	waning crescent	January	NA	Winter	4	57	13.88888889	82	27.77777778	NA	4:41	16:22	18:20	6:45	19:33	5:32	night	4:20	4.333333333	10	10:00	10	29	0	0	NA
2/2/2019	2-2-19 4.32am; 4.55am	February	waning crescent	January	NA	Winter	4	57	13.88888889	82	27.77777778	0.03	4:41	16:22	18:20	6:45	19:33	5:32	night	4:50	4.833333333	10	10:30	10.5	14	0	0	NA
2/2/2019	2-2-19 5.18am	February	waning crescent	January	NA	Winter	4	57	13.88888889	82	27.77777778	NA	4:41	16:22	18:20	6:45	19:33	5:32	night	5:20	5.333333333	10	11:00	11	16	0	0	NA
2/2/2019	2-2-19 5.41am	February	waning crescent	January	NA	Winter	4	57	13.88888889	82	27.77777778	0.03	4:41	16:22	18:20	6:45	19:33	5:32	twilight	5:50	5.833333333	10	11:30	11.5	11	0	0	NA		dawn
2/2/2019	2-2-19 6.04am; 6.27am	February	waning crescent	January	NA	Winter	4	57	13.88888889	82	27.77777778	NA	4:41	16:22	18:20	6:45	19:33	5:32	twilight	6:20	6.333333333	10	12:00	12	724	36	7	0.194444444		dawn
2/2/2019	2-2-19 6.50am	February	waning crescent	January	NA	Winter	4	57	13.88888889	82	27.77777778	1040	4:41	16:22	18:20	6:45	19:33	5:32	day	6:50	6.833333333	10	12:30	12.5	46	0	0	NA
2/2/2019	2-2-19 7.13am	February	waning crescent	January	NA	Winter	4	57	13.88888889	82	27.77777778	NA	4:41	16:22	18:20	6:45	19:33	5:32	day	7:20	7.333333333	10	13:00	13	11	0	0	NA
2/2/2019	2-2-19 7.43am	February	waning crescent	January	NA	Winter	4	57	13.88888889	82	27.77777778	16800	4:41	16:22	18:20	6:45	19:33	5:32	day	7:50	7.833333333	10	13:30	13.5	8	0	0	NA
2/2/2019	2-2-19 8.06am; 8.29am	February	waning crescent	January	NA	Winter	4	57	13.88888889	82	27.77777778	NA	4:41	16:22	18:20	6:45	19:33	5:32	day	8:20	8.333333333	10			11	0	0	NA
2/2/2019	2-2-19 8.29am; 8.52am	February	waning crescent	January	NA	Winter	4	57	13.88888889	82	27.77777778	NA	4:41	16:22	18:20	6:45	19:33	5:32	day	8:50	8.833333333	10			41	1	1	1
2/2/2019	2-2-19 9.15am	February	waning crescent	January	NA	Winter	4	57	13.88888889	82	27.77777778	NA	4:41	16:22	18:20	6:45	19:33	5:32	day	9:20	9.333333333	10			490	25	25	1
2/2/2019	2-2-19 9.38am	February	waning crescent	January	NA	Winter	4	57	13.88888889	82	27.77777778	NA	4:41	16:22	18:20	6:45	19:33	5:32	day	9:50	9.833333333	10			318	6	3	0.5
2/2/2019	2-2-19 10.01am; 10.24am	February	waning crescent	January	NA	Winter	4	57	13.88888889	82	27.77777778	NA	4:41	16:22	18:20	6:45	19:33	5:32	day	10:20	10.33333333	10			168	11	7	0.636363636
2/2/2019	2-2-19 10.47am	February	waning crescent	January	NA	Winter	4	57	13.88888889	82	27.77777778	NA	4:41	16:22	18:20	6:45	19:33	5:32	day	10:50	10.83333333	10			36	1	1	1
2/2/2019	2-2-19 11.10am	February	waning crescent	January	NA	Winter	4	57	13.88888889	82	27.77777778	NA	4:41	16:22	18:20	6:45	19:33	5:32	day	11:20	11.33333333	10			21	2	2	1
2/2/2019	2-2-19 11.33am; 11.56am	February	waning crescent	January	NA	Winter	4	57	13.88888889	82	27.77777778	NA	4:41	16:22	18:20	6:45	19:33	5:32	day	11:50	11.83333333	10			73	14	13	0.928571429
2/2/2019	2-2-19 12.19pm	February	waning crescent	January	NA	Winter	4	57	13.88888889	82	27.77777778	NA	4:41	16:22	18:20	6:45	19:33	5:32	day	12:20	12.33333333	10			232	21	16	0.761904762
2/2/2019	2-2-19 12.42pm	February	waning crescent	January	NA	Winter	4	57	13.88888889	82	27.77777778	NA	4:41	16:22	18:20	6:45	19:33	5:32	day	12:50	12.83333333	10			146	19	13	0.684210526
2/2/2019	2-2-19 1.03pm	February	waning crescent	January	NA	Winter	4	57	13.88888889	82	27.77777778	NA	4:41	16:22	18:20	6:45	19:33	5:32	day	13:20	13.33333333	10			115	15	12	0.8
2/2/2019	2-2-19 1.49pm	February	waning crescent	January	NA	Winter	4	57	13.88888889	82	27.77777778	NA	4:41	16:22	18:20	6:45	19:33	5:32	day	13:50	13.83333333	10			83	8	5	0.625
2/2/2019	2-2-19 2.12pm	February	waning crescent	January	NA	Winter	4	57	13.88888889	82	27.77777778	NA	4:41	16:22	18:20	6:45	19:33	5:32	day	14:20	14.33333333	10			23	2	1	0.5
2/2/2019	2-2-19 2.35pm; 2.58pm	February	waning crescent	January	NA	Winter	4	57	13.88888889	82	27.77777778	NA	4:41	16:22	18:20	6:45	19:33	5:32	day	14:50	14.83333333	10			13	2	1	0.5
2/2/2019	2-2-19 3.21pm	February	waning crescent	January	NA	Winter	4	57	13.88888889	82	27.77777778	NA	4:41	16:22	18:20	6:45	19:33	5:32	day	15:21	15.35	10			23	3	2	0.666666667
2/2/2019	2-2-19 3.44pm	February	waning crescent	January	NA	Winter	4	57	13.88888889	82	27.77777778	NA	4:41	16:22	18:20	6:45	19:33	5:32	day	15:50	15.83333333	10			33	1	1	1
2/2/2019	2-2-19 4.07pm	February	waning crescent	January	NA	Winter	4	57	13.88888889	82	27.77777778	NA	4:41	16:22	18:20	6:45	19:33	5:32	day	16:20	16.33333333	10			29	1	0	0
2/2/2019	2-2-19 4.30pm; 4.53pm	February	waning crescent	January	NA	Winter	4	57	13.88888889	82	27.77777778	NA	4:41	16:22	18:20	6:45	19:33	5:32	day	16:50	16.83333333	10			21	0	0	NA
2/2/2019	2-2-19 5.16pm	February	waning crescent	January	NA	Winter	4	57	13.88888889	82	27.77777778	NA	4:41	16:22	18:20	6:45	19:33	5:32	day	17:20	17.33333333	10			46	7	6	0.857142857
2/2/2019	2-2-19 5.39pm	February	waning crescent	January	NA	Winter	4	57	13.88888889	82	27.77777778	NA	4:41	16:22	18:20	6:45	19:33	5:32	day	17:50	17.83333333	10			218	21	19	0.904761905
2/5/2019	5-2-19 6.09pm	February	new moon	January	NA	Winter	4	63	17.22222222	84	28.88888889	3080	7:42	18:50	18:22	6:45	19:34	5:32	twilight	18:11	18.18333333	10			95	13	10	0.769230769		dusk
2/5/2019	5-2-19 6.32pm	February	new moon	January	NA	Winter	4	63	17.22222222	84	28.88888889	NA	7:42	18:50	18:22	6:45	19:34	5:32	twilight	18:41	18.68333333	10			1229	9	9	1		dusk
2/5/2019	5-2-19 6.55pm; 5-2-19 7.18pm	February	new moon	January	NA	Winter	4	63	17.22222222	84	28.88888889	0.22	7:42	18:50	18:22	6:45	19:34	5:32	twilight	19:11	19.18333333	10	0:49	0.816666667	8	0	0	NA		dusk
2/5/2019	5-2-19 7.41pm	February	new moon	January	NA	Winter	4	63	17.22222222	84	28.88888889	NA	7:42	18:50	18:22	6:45	19:34	5:32	night	19:41	19.68333333	10	1:19	1.316666667	8	0	0	NA
2/5/2019	5-2-19 8.04pm	February	new moon	January	NA	Winter	4	63	17.22222222	84	28.88888889	0.08	7:42	18:50	18:22	6:45	19:34	5:32	night	20:11	20.18333333	10	1:49	1.816666667	8	0	0	NA
2/5/2019	5-2-19 8.27pm; 5-2-19 8.50pm	February	new moon	January	NA	Winter	4	63	17.22222222	84	28.88888889	NA	7:42	18:50	18:22	6:45	19:34	5:32	night	20:41	20.68333333	10	2:19	2.316666667	6	0	0	NA
2/5/2019	5-2-19 8.50pm; 5-2-19 9.13pm	February	new moon	January	NA	Winter	4	63	17.22222222	84	28.88888889	0.07	7:42	18:50	18:22	6:45	19:34	5:32	night	21:11	21.18333333	10	2:49	2.816666667	3	0	0	NA
2/5/2019	5-2-19 9.36pm	February	new moon	January	NA	Winter	4	63	17.22222222	84	28.88888889	NA	7:42	18:50	18:22	6:45	19:34	5:32	night	21:41	21.68333333	10	3:19	3.316666667	6	0	0	NA
2/5/2019	5-2-19 9.59pm	February	new moon	January	NA	Winter	4	63	17.22222222	84	28.88888889	0.06	7:42	18:50	18:22	6:45	19:34	5:32	night	22:11	22.18333333	10	3:49	3.816666667	2	0	0	NA
2/5/2019	5-2-19 10.22pm; 5-2-19 10.45pm	February	new moon	January	NA	Winter	4	63	17.22222222	84	28.88888889	NA	7:42	18:50	18:22	6:45	19:34	5:32	night	22:41	22.68333333	10	4:19	4.316666667	1	0	0	NA
2/5/2019	5-2-19 11.19pm	February	new moon	January	NA	Winter	4	63	17.22222222	84	28.88888889	0.07	7:42	18:50	18:22	6:45	19:34	5:32	night	23:20	23.33333333	10	4:58	4.966666667	0	0	0	NA
2/5/2019	5-2-19 11.42pm	February	new moon	January	NA	Winter	4	63	17.22222222	84	28.88888889	NA	7:42	18:50	18:22	6:45	19:34	5:32	night	23:42	23.7	10	5:20	5.333333333	0	0	0	NA
2/6/2019	6-2-19 0.05am	February	new moon	January	NA	Winter	4	63	17.22222222	86	30	0.06	7:42	18:50	18:22	6:45	19:34	5:32	night	0:11	0.183333333	10	5:49	5.816666667	0	0	0	NA
2/6/2019	6-2-19 0.28am	February	new moon	January	NA	Winter	4	63	17.22222222	86	30	NA	7:42	18:50	18:22	6:45	19:34	5:32	night	0:41	0.683333333	10	6:19	6.316666667	1	0	0	NA
2/6/2019	6-2-19 0.51am; 6-2-19 1.14am	February	new moon	January	NA	Winter	4	63	17.22222222	86	30	0.02	7:42	18:50	18:22	6:45	19:34	5:32	night	1:11	1.183333333	10	6:49	6.816666667	0	0	0	NA
2/6/2019	6-2-19 1.37am	February	new moon	January	NA	Winter	4	63	17.22222222	86	30	NA	7:42	18:50	18:22	6:45	19:34	5:32	night	1:41	1.683333333	10	7:19	7.316666667	0	0	0	NA
2/6/2019	6-2-19 2.00am	February	new moon	January	NA	Winter	4	63	17.22222222	86	30	0.02	7:42	18:50	18:22	6:45	19:34	5:32	night	2:11	2.183333333	10	7:49	7.816666667	0	0	0	NA
2/6/2019	6-2-19 2.23am; 6-2-19 2.45am	February	new moon	January	NA	Winter	4	63	17.22222222	86	30	NA	7:42	18:50	18:22	6:45	19:34	5:32	night	2:41	2.683333333	10	8:19	8.316666667	0	0	0	NA
2/6/2019	6-2-19 3.08am	February	new moon	January	NA	Winter	4	63	17.22222222	86	30	0.01	7:42	18:50	18:22	6:45	19:34	5:32	night	3:11	3.183333333	10	8:49	8.816666667	2	0	0	NA
2/6/2019	6-2-19 3.31am	February	new moon	January	NA	Winter	4	63	17.22222222	86	30	NA	7:42	18:50	18:22	6:45	19:34	5:32	night	3:41	3.683333333	10	9:19	9.316666667	1	0	0	NA
2/6/2019	6-2-19 3.54am; 6-2-19 4.17am	February	new moon	January	NA	Winter	4	63	17.22222222	86	30	0.01	7:42	18:50	18:22	6:45	19:34	5:32	night	4:11	4.183333333	10	9:49	9.816666667	3	0	0	NA
2/6/2019	6-2-19 4.40am	February	new moon	January	NA	Winter	4	63	17.22222222	86	30	NA	7:42	18:50	18:22	6:45	19:34	5:32	night	4:41	4.683333333	10	10:19	10.31666667	7	0	0	NA
2/6/2019	6-2-19 5.03am	February	new moon	January	NA	Winter	4	63	17.22222222	86	30	0.03	7:42	18:50	18:22	6:45	19:34	5:32	night	5:11	5.183333333	10	10:49	10.81666667	12	0	0	NA
2/6/2019	6-2-19 5.26am; 6-2-19 5.49am	February	new moon	January	NA	Winter	4	63	17.22222222	86	30	NA	7:42	18:50	18:22	6:45	19:34	5:32	twilight	5:41	5.683333333	10	11:19	11.31666667	12	0	0	NA		dawn
2/6/2019	6-2-19 6.12am	February	new moon	January	NA	Winter	4	63	17.22222222	86	30	0.03	7:42	18:50	18:22	6:45	19:34	5:32	twilight	6:12	6.2	10	11:50	11.83333333	434	40	??????			dawn
2/6/2019	6-2-19 6.35am	February	new moon	January	NA	Winter	4	63	17.22222222	86	30	NA	7:42	18:50	18:22	6:45	19:34	5:32	twilight	6:41	6.683333333	10	12:19	12.31666667	63	0	0	NA		dawn
2/6/2019	6-2-19 6.58am	February	new moon	January	NA	Winter	4	63	17.22222222	86	30	3250	7:42	18:50	18:22	6:45	19:34	5:32	day	7:08	7.133333333	10	12:46	12.76666667	4	0	0	NA
2/6/2019	6-2-19 7.20am	February	new moon	January	NA	Winter	4	63	17.22222222	86	30	NA	7:42	18:50	18:22	6:45	19:34	5:32	day	7:41	7.683333333	10			4	0	0	NA
2/6/2019	6-2-19 8.06am	February	new moon	January	NA	Winter	4	63	17.22222222	86	30	NA	7:42	18:50	18:22	6:45	19:34	5:32	day	8:11	8.183333333	10			5	0	0	NA
2/6/2019		February	new moon	January	NA	Winter	4	63	17.22222222	86	30	NA	7:42	18:50	18:22	6:45	19:34	5:32	day	8:41	8.683333333	10
2/6/2019	6-2-19 0.07am	February	new moon	January	NA	Winter	4	63	17.22222222	86	30	NA	7:42	18:50	18:22	6:45	19:34	5:32	day	9:11	9.183333333	10			33	4	0	0
2/6/2019	6-2-19 9.30am	February	new moon	January	NA	Winter	4	63	17.22222222	86	30	NA	7:42	18:50	18:22	6:45	19:34	5:32	day	9:41	9.683333333	10			193	12	0	0
2/6/2019	6-2-19 9.53am; 6-2-19 10.16am	February	new moon	January	NA	Winter	4	63	17.22222222	86	30	NA	7:42	18:50	18:22	6:45	19:34	5:32	day	10:11	10.18333333	10			165	6	2	0.333333333
2/6/2019	6-2-19 10.39am	February	new moon	January	NA	Winter	4	63	17.22222222	86	30	NA	7:42	18:50	18:22	6:45	19:34	5:32	day	10:41	10.68333333	10			50	4	3	0.75
2/6/2019	6-2-19 11.02am	February	new moon	January	NA	Winter	4	63	17.22222222	86	30	NA	7:42	18:50	18:22	6:45	19:34	5:32	day	11:11	11.18333333	10			53	6	4	0.666666667
2/6/2019	6-2-19 11.25am; 6-2-19 11.48am	February	new moon	January	NA	Winter	4	63	17.22222222	86	30	NA	7:42	18:50	18:22	6:45	19:34	5:32	day	11:41	11.68333333	10			148	7	4	0.571428571
2/6/2019	6-2-19 12.11pm	February	new moon	January	NA	Winter	4	63	17.22222222	86	30	NA	7:42	18:50	18:22	6:45	19:34	5:32	day	12:11	12.18333333	10			64	8	5	0.625
2/6/2019	6-2-19 12.31pm	February	new moon	January	NA	Winter	4	63	17.22222222	86	30	NA	7:42	18:50	18:22	6:45	19:34	5:32	day	12:41	12.68333333	10			43	4	3	0.75
2/6/2019	6-2-19 12.54pm; 6-2-19 1.17pm	February	new moon	January	NA	Winter	4	63	17.22222222	86	30	NA	7:42	18:50	18:22	6:45	19:34	5:32	day	13:11	13.18333333	10			56	2	2	1
2/6/2019	6-2-19 1.40pm	February	new moon	January	NA	Winter	4	63	17.22222222	86	30	NA	7:42	18:50	18:22	6:45	19:34	5:32	day	13:41	13.68333333	10			20	1	1	1
2/6/2019	6-2-19 2.03pm	February	new moon	January	NA	Winter	4	63	17.22222222	86	30	NA	7:42	18:50	18:22	6:45	19:34	5:32	day	14:11	14.18333333	10			15	0	0	NA
2/6/2019	6-2-19 2.26pm; 6-2-19 2.49pm	February	new moon	January	NA	Winter	4	63	17.22222222	86	30	NA	7:42	18:50	18:22	6:45	19:34	5:32	day	14:41	14.68333333	10			36	1	0	0
2/6/2019	6-2-19 3.12PM	February	new moon	January	NA	Winter	4	63	17.22222222	86	30	NA	7:42	18:50	18:22	6:45	19:34	5:32	day	15:12	15.2	10			19	0	0	NA
2/6/2019	6-2-19 3.35pm	February	new moon	January	NA	Winter	4	63	17.22222222	86	30	NA	7:42	18:50	18:22	6:45	19:34	5:32	day	15:41	15.68333333	10			16	0	0	NA
2/6/2019	6-2-19 3.58pm	February	new moon	January	NA	Winter	4	63	17.22222222	86	30	NA	7:42	18:50	18:22	6:45	19:34	5:32	day	16:11	16.18333333	10			4	0	0	NA
2/6/2019	6-2-19 4.21pm; 6-2-19 4.44pm	February	new moon	January	NA	Winter	4	63	17.22222222	86	30	NA	7:42	18:50	18:22	6:45	19:34	5:32	day	16:41	16.68333333	10			3	0	0	NA
2/6/2019	6-2-19 5.07pm	February	new moon	January	NA	Winter	4	63	17.22222222	86	30	NA	7:42	18:50	18:22	6:45	19:34	5:32	day	17:11	17.18333333	10			8	1	0	0
2/6/2019	6-2-19 5.30pm	February	new moon	January	NA	Winter	4	63	17.22222222	86	30	NA	7:42	18:50	18:22	6:45	19:34	5:32	day	17:41	17.68333333	10			14	0	0	NA
2/11/2019	11-2-19 6.14pm	February	waxing crescent	January	NA	Winter	4	66	18.88888889	82	27.77777778	7.48	10:56	23:34	18:24	6:43	19:36	5:31	twilight	18:30	18.5	10	0:06	0.1	142	10	5	0.5		dusk
2/11/2019	11-2-19 7.00pm	February	waxing crescent	January	NA	Winter	4	66	18.88888889	82	27.77777778	NA	10:56	23:34	18:24	6:43	19:36	5:31	twilight	19:00	19	10	0:36	0.6	151	7	7	1		dusk
2/11/2019	11-2-19 7.23pm	February	waxing crescent	January	NA	Winter	4	66	18.88888889	82	27.77777778	0.12	10:56	23:34	18:24	6:43	19:36	5:31	twilight	19:30	19.5	10	1:06	1.1	51	2	2	1		dusk
2/11/2019	11-2-19 7.46pm; 8.09pm	February	waxing crescent	January	NA	Winter	4	66	18.88888889	82	27.77777778	NA	10:56	23:34	18:24	6:43	19:36	5:31	night	20:00	20	10	1:36	1.6	16	1	1	1
2/11/2019	11-2-19 8.32pm	February	waxing crescent	January	NA	Winter	4	66	18.88888889	82	27.77777778	0.11	10:56	23:34	18:24	6:43	19:36	5:31	night	20:32	20.53333333	10	2:08	2.133333333	4	0	0	NA
2/11/2019	11-2-19 8.55pm	February	waxing crescent	January	NA	Winter	4	66	18.88888889	82	27.77777778	NA	10:56	23:34	18:24	6:43	19:36	5:31	night	21:00	21	10	2:36	2.6	5	0	0	NA
2/11/2019	11-2-19 9.18pm	February	waxing crescent	January	NA	Winter	4	66	18.88888889	82	27.77777778	0.06	10:56	23:34	18:24	6:43	19:36	5:31	night	21:30	21.5	10	3:06	3.1	1	0	0	NA
2/11/2019	11-2-19 9.41pm; 10.04pm	February	waxing crescent	January	NA	Winter	4	66	18.88888889	82	27.77777778	NA	10:56	23:34	18:24	6:43	19:36	5:31	night	22:00	22	10	3:36	3.6	0	0	0	NA
2/11/2019	11-2-19 10.27pm	February	waxing crescent	January	NA	Winter	4	66	18.88888889	82	27.77777778	0.05	10:56	23:34	18:24	6:43	19:36	5:31	night	22:30	22.5	10	4:06	4.1	1	0	0	NA
2/11/2019	11-2-19 10.50pm	February	waxing crescent	January	NA	Winter	4	66	18.88888889	82	27.77777778	NA	10:56	23:34	18:24	6:43	19:36	5:31	night	23:00	23	10	4:36	4.6	1	0	0	NA
2/11/2019	11-2-19 11.13pm; 11.36pm	February	waxing crescent	January	NA	Winter	4	66	18.88888889	82	27.77777778	0.02	10:56	23:34	18:24	6:43	19:36	5:31	night	23:30	23.5	10	5:06	5.1	0	0	0	NA
2/12/2019	12-2-19 0.00am	February	waxing crescent	January	NA	Winter	4	66	18.88888889	84	28.88888889	NA	10:56	23:34	18:24	6:43	19:36	5:31	night	0:02	0.033333333	10	5:38	5.633333333	0	0	0	NA
2/12/2019	12-2-19 0.23am	February	waxing crescent	January	NA	Winter	4	66	18.88888889	84	28.88888889	0	10:56	23:34	18:24	6:43	19:36	5:31	night	0:30	0.5	10	6:06	6.1	0	0	0	NA
2/12/2019	12-2-19 0.46am; 1.09am	February	waxing crescent	January	NA	Winter	4	66	18.88888889	84	28.88888889	NA	10:56	23:34	18:24	6:43	19:36	5:31	night	1:00	1	10	6:36	6.6	1	0	0	NA
2/12/2019	12-2-19 1.09am; 1.32am	February	waxing crescent	January	NA	Winter	4	66	18.88888889	84	28.88888889	0	10:56	23:34	18:24	6:43	19:36	5:31	night	1:30	1.5	10	7:06	7.1	0	0	0	NA
2/12/2019	12-2-19 1.55am	February	waxing crescent	January	NA	Winter	4	66	18.88888889	84	28.88888889	NA	10:56	23:34	18:24	6:43	19:36	5:31	night	2:00	2	10	7:36	7.6	1	0	0	NA
2/12/2019	12-2-19 2.18am	February	waxing crescent	January	NA	Winter	4	66	18.88888889	84	28.88888889	0	10:56	23:34	18:24	6:43	19:36	5:31	night	2:30	2.5	10	8:06	8.1	1	0	0	NA
2/12/2019	12-2-19 2.41am; 3.04am	February	waxing crescent	January	NA	Winter	4	66	18.88888889	84	28.88888889	NA	10:56	23:34	18:24	6:43	19:36	5:31	night	3:00	3	10	8:36	8.6	1	0	0	NA
2/12/2019	12-2-19 3.27am	February	waxing crescent	January	NA	Winter	4	66	18.88888889	84	28.88888889	0	10:56	23:34	18:24	6:43	19:36	5:31	night	3:30	3.5	10	9:06	9.1	1	0	0	NA
2/12/2019	12-2-19 3.45am	February	waxing crescent	January	NA	Winter	4	66	18.88888889	84	28.88888889	NA	10:56	23:34	18:24	6:43	19:36	5:31	night	4:00	4	10	9:36	9.6	0	0	0	NA
2/12/2019	12-2-19 4.31am	February	waxing crescent	January	NA	Winter	4	66	18.88888889	84	28.88888889	0	10:56	23:34	18:24	6:43	19:36	5:31	night	4:31	4.516666667	10	10:07	10.11666667	5	0	0	NA
2/12/2019	12-2-19 4.54am	February	waxing crescent	January	NA	Winter	4	66	18.88888889	84	28.88888889	NA	10:56	23:34	18:24	6:43	19:36	5:31	night	5:00	5	10	10:36	10.6	11	0	0	NA
2/12/2019	12-2-19 5.17am	February	waxing crescent	January	NA	Winter	4	66	18.88888889	84	28.88888889	0	10:56	23:34	18:24	6:43	19:36	5:31	twilight	5:30	5.5	10	11:06	11.1	38	1	0	0		dawn
2/12/2019	12-2-19 5.40am; 6.03am	February	waxing crescent	January	NA	Winter	4	66	18.88888889	84	28.88888889	NA	10:56	23:34	18:24	6:43	19:36	5:31	twilight	6:00	6	10	11:36	11.6	39	1	0	0		dawn
2/12/2019	12-2-19 6.26am	February	waxing crescent	January	NA	Winter	4	66	18.88888889	84	28.88888889	176	10:56	23:34	18:24	6:43	19:36	5:31	twilight	6:30	6.5	10	12:06	12.1	1132	8	4	0.5		dawn
2/12/2019	12-2-19 6.49am	February	waxing crescent	January	NA	Winter	4	66	18.88888889	84	28.88888889	NA	10:56	23:34	18:24	6:43	19:36	5:31	day	7:00	7	10	12:36	12.6	3	0	0	NA
2/12/2019	12-2-19 7.12am; 7.35am	February	waxing crescent	January	NA	Winter	4	66	18.88888889	84	28.88888889	14640	10:56	23:34	18:24	6:43	19:36	5:31	day	7:30	7.5	10	13:06	13.1	1	0	0	NA
2/12/2019	12-2-19 7.41am; 8.04pm	February	waxing crescent	January	NA	Winter	4	66	18.88888889	84	28.88888889	NA	10:56	23:34	18:24	6:43	19:36	5:31	day	8:00	8	10			1	0	0	NA
2/12/2019	12-2-19 8.27am	February	waxing crescent	January	NA	Winter	4	66	18.88888889	84	28.88888889	NA	10:56	23:34	18:24	6:43	19:36	5:31	day	8:30	8.5	10			8	0	0	NA
2/12/2019	12-2-19 8.50am	February	waxing crescent	January	NA	Winter	4	66	18.88888889	84	28.88888889	NA	10:56	23:34	18:24	6:43	19:36	5:31	day	9:00	9	10			12	0	0	NA
2/12/2019	12-2-19 9.13am; 9.36am	February	waxing crescent	January	NA	Winter	4	66	18.88888889	84	28.88888889	NA	10:56	23:34	18:24	6:43	19:36	5:31	day	9:30	9.5	10			18	0	0	NA
2/12/2019	12-2-19 9.59am	February	waxing crescent	January	NA	Winter	4	66	18.88888889	84	28.88888889	NA	10:56	23:34	18:24	6:43	19:36	5:31	day	10:00	10	10			9	0	0	NA
2/12/2019	12-2-19 10.22am	February	waxing crescent	January	NA	Winter	4	66	18.88888889	84	28.88888889	NA	10:56	23:34	18:24	6:43	19:36	5:31	day	10:30	10.5	10			17	0	0	NA
2/12/2019	12-2-19 10.45am; 11.08am	February	waxing crescent	January	NA	Winter	4	66	18.88888889	84	28.88888889	NA	10:56	23:34	18:24	6:43	19:36	5:31	day	11:00	11	10			41	3	0	0
2/12/2019	12-2-19 11.31am	February	waxing crescent	January	NA	Winter	4	66	18.88888889	84	28.88888889	NA	10:56	23:34	18:24	6:43	19:36	5:31	day	11:31	11.51666667	10			40	0	0:00	NA
2/12/2019	12-2-19 11.54am	February	waxing crescent	January	NA	Winter	4	66	18.88888889	84	28.88888889	NA	10:56	23:34	18:24	6:43	19:36	5:31	day	12:00	12	10			169	19	19	1
2/12/2019	12-2-19 12.17pm	February	waxing crescent	January	NA	Winter	4	66	18.88888889	84	28.88888889	NA	10:56	23:34	18:24	6:43	19:36	5:31	day	12:30	12.5	10			156	12	11	0.916666667
2/12/2019	12-2-19 12.40pm; 1.03pm	February	waxing crescent	January	NA	Winter	4	66	18.88888889	84	28.88888889	NA	10:56	23:34	18:24	6:43	19:36	5:31	day	13:00	13	10			173	15	15	1
2/12/2019	12-2-19 1.17pm	February	waxing crescent	January	NA	Winter	4	66	18.88888889	84	28.88888889	NA	10:56	23:34	18:24	6:43	19:36	5:31	day	13:30	13.5	10			141	9	5	0.555555556
2/12/2019	12-2-19 1.40pm; 2.03pm	February	waxing crescent	January	NA	Winter	4	66	18.88888889	84	28.88888889	NA	10:56	23:34	18:24	6:43	19:36	5:31	day	14:00	14	10			176	7	3	0.428571429
2/12/2019	12-2-19 2.26pm	February	waxing crescent	January	NA	Winter	4	66	18.88888889	84	28.88888889	NA	10:56	23:34	18:24	6:43	19:36	5:31	day	14:30	14.5	10			217	13	8	0.615384615
2/12/2019	12-2-19 2.49pm	February	waxing crescent	January	NA	Winter	4	66	18.88888889	84	28.88888889	NA	10:56	23:34	18:24	6:43	19:36	5:31	day	15:00	15	10			222	5	1	0.2
2/12/2019	12-2-19 3.12pm; 3.35pm	February	waxing crescent	January	NA	Winter	4	66	18.88888889	84	28.88888889	NA	10:56	23:34	18:24	6:43	19:36	5:31	day	15:30	15.5	10			233	8	6	0.75
2/12/2019	12-2-19 3.58pm	February	waxing crescent	January	NA	Winter	4	66	18.88888889	84	28.88888889	NA	10:56	23:34	18:24	6:43	19:36	5:31	day	16:00	16	10			197	2	1	0.5
2/12/2019	12-2-19 4/21pm	February	waxing crescent	January	NA	Winter	4	66	18.88888889	84	28.88888889	NA	10:56	23:34	18:24	6:43	19:36	5:31	day	16:30	16.5	10			115	3	1	0.333333333
2/12/2019	12-2-19 4.44pm; 5.07pm	February	waxing crescent	January	NA	Winter	4	66	18.88888889	84	28.88888889	NA	10:56	23:34	18:24	6:43	19:36	5:31	day	17:00	17	10			101	1	0	0
2/12/2019	12-2-19 5.30pm	February	waxing crescent	January	NA	Winter	4	66	18.88888889	84	28.88888889	NA	10:56	23:34	18:24	6:43	19:36	5:31	day	17:30	17.5	10			33	0	0	NA
2/12/2019	12-2-19 5.53pm	February	waxing crescent	January	NA	Winter	4	66	18.88888889	84	28.88888889	NA	10:56	23:34	18:24	6:43	19:36	5:31	day	18:00	18	10			11	0	0	NA
2/13/2019	13-2-19 6.11pm	February	first quarter	January	NA	Winter	4	63	17.22222222	84	28.88888889	234	12:22	1:19	18:24	6:42	19:36	5:30	twilight	18:13	18.21666667	10			14	1	1	1		dusk
2/13/2019	13-2-19 6.34pm	February	first quarter	January	NA	Winter	4	63	17.22222222	84	28.88888889	NA	12:22	1:19	18:24	6:42	19:36	5:30	twilight	18:43	18.71666667	10			975	1	1	1		dusk
2/13/2019	13-2-19 6.57pm; 13-2-19 7.20pm	February	first quarter	January	NA	Winter	4	63	17.22222222	84	28.88888889	0.11	12:22	1:19	18:24	6:42	19:36	5:30	twilight	19:13	19.21666667	10	0:49	0.816666667	30	1	1	1		dusk
2/13/2019	13-2-19 7.43pm	February	first quarter	January	NA	Winter	4	63	17.22222222	84	28.88888889	NA	12:22	1:19	18:24	6:42	19:36	5:30	night	19:43	19.71666667	10	1:19	1.316666667	13	0	0	NA
2/13/2019	13-2-19 8.06pm	February	first quarter	January	NA	Winter	4	63	17.22222222	84	28.88888889	0.1	12:22	1:19	18:24	6:42	19:36	5:30	night	20:13	20.21666667	10	1:49	1.816666667	10	0	0	NA
2/13/2019	13-2-19 8.29pm; 13-2-19 8.52pm	February	first quarter	January	NA	Winter	4	63	17.22222222	84	28.88888889	NA	12:22	1:19	18:24	6:42	19:36	5:30	night	20:43	20.71666667	10	2:19	2.316666667	6	0	0	NA
2/13/2019	13-2-19 8.52pm; 13-2-19 9.15pm	February	first quarter	January	NA	Winter	4	63	17.22222222	84	28.88888889	0.08	12:22	1:19	18:24	6:42	19:36	5:30	night	21:13	21.21666667	10	2:49	2.816666667	15	0	0	NA
2/13/2019	13-2-19 9.38pm	February	first quarter	January	NA	Winter	4	63	17.22222222	84	28.88888889	NA	12:22	1:19	18:24	6:42	19:36	5:30	night	21:43	21.71666667	10	3:19	3.316666667	11	0	0	NA
2/13/2019	13-2-19 10.01pm	February	first quarter	January	NA	Winter	4	63	17.22222222	84	28.88888889	0.06	12:22	1:19	18:24	6:42	19:36	5:30	night	22:13	22.21666667	10	3:49	3.816666667	9	0	0	NA
2/13/2019	13-2-19 10.24pm; 13-2-19 10.47pm	February	first quarter	January	NA	Winter	4	63	17.22222222	84	28.88888889	NA	12:22	1:19	18:24	6:42	19:36	5:30	night	22:43	22.71666667	10	4:19	4.316666667	4	0	0	NA
2/13/2019	13-2-19 11.10pm	February	first quarter	January	NA	Winter	4	63	17.22222222	84	28.88888889	0.04	12:22	1:19	18:24	6:42	19:36	5:30	night	23:13	23.21666667	10	4:49	4.816666667	1	0	0	NA
2/13/2019	13-2-19 11.32pm	February	first quarter	January	NA	Winter	4	63	17.22222222	84	28.88888889	NA	12:22	1:19	18:24	6:42	19:36	5:30	night	23:43	23.71666667	10	5:19	5.316666667	1	0	0	NA
2/14/2019	13-2-19 11.55pm; 14-2-19 0.18am	February	first quarter	January	NA	Winter	4	63	17.22222222	84	28.88888889	0.02	12:22	1:19	18:24	6:42	19:36	5:30	night	0:13	0.216666667	10	5:49	5.816666667	0	0	0	NA
2/14/2019	14-2-19 0.41am	February	first quarter	January	NA	Winter	4	63	17.22222222	86	30	NA	12:22	1:19	18:24	6:42	19:36	5:30	night	0:43	0.716666667	10	6:19	6.316666667	0	0	0	NA
2/14/2019	14-2-19 1.04am	February	first quarter	January	NA	Winter	4	63	17.22222222	86	30	0	12:22	1:19	18:24	6:42	19:36	5:30	night	1:13	1.216666667	10	6:49	6.816666667	0	0	0	NA
2/14/2019	14-2-19 1.27am; 14-2-19 1.50am	February	first quarter	January	NA	Winter	4	63	17.22222222	86	30	NA	12:22	1:19	18:24	6:42	19:36	5:30	night	1:43	1.716666667	10	7:19	7.316666667	0	0	0	NA
2/14/2019	14-2-19 2.13am	February	first quarter	January	NA	Winter	4	63	17.22222222	86	30	0	12:22	1:19	18:24	6:42	19:36	5:30	night	2:13	2.216666667	10	7:49	7.816666667	0	0	0	NA
2/14/2019	14-2-19 2.36am	February	first quarter	January	NA	Winter	4	63	17.22222222	86	30	NA	12:22	1:19	18:24	6:42	19:36	5:30	night	2:43	2.716666667	10	8:19	8.316666667	0	0	0	NA
2/14/2019	14-2-19 2.59am; 14-2-19 3.22am	February	first quarter	January	NA	Winter	4	63	17.22222222	86	30	0	12:22	1:19	18:24	6:42	19:36	5:30	night	3:13	3.216666667	10	8:49	8.816666667	4	0	0	NA
2/14/2019	14-2-19 3.32am	February	first quarter	January	NA	Winter	4	63	17.22222222	86	30	NA	12:22	1:19	18:24	6:42	19:36	5:30	night	3:43	3.716666667	10	9:19	9.316666667	7	0	0	NA
2/14/2019	14-2-19 3.55am; 14-2-19 4.18am	February	first quarter	January	NA	Winter	4	63	17.22222222	86	30	0	12:22	1:19	18:24	6:42	19:36	5:30	night	4:13	4.216666667	10	9:49	9.816666667	16	0	0	NA
2/14/2019	14-2-19 4.41am	February	first quarter	January	NA	Winter	4	63	17.22222222	86	30	NA	12:22	1:19	18:24	6:42	19:36	5:30	night	4:43	4.716666667	10	10:19	10.31666667	28	0	0	NA
2/14/2019	14-2-19 5.04am	February	first quarter	January	NA	Winter	4	63	17.22222222	86	30	0	12:22	1:19	18:24	6:42	19:36	5:30	night	5:13	5.216666667	10	10:49	10.81666667	15	0	0	NA
2/14/2019	14-2-19 5.27am; 14-2-19 5.50am	February	first quarter	January	NA	Winter	4	63	17.22222222	86	30	NA	12:22	1:19	18:24	6:42	19:36	5:30	twilight	5:43	5.716666667	10	11:19	11.31666667	11	0	0	NA		dawn
2/14/2019	14-2-19 6.13am	February	first quarter	January	NA	Winter	4	63	17.22222222	86	30	12.1	12:22	1:19	18:24	6:42	19:36	5:30	twilight	6:13	6.216666667	10	11:49	11.81666667	794	41	20	0.487804878		dawn
2/14/2019	14-2-19 6.36am	February	first quarter	January	NA	Winter	4	63	17.22222222	86	30	NA	12:22	1:19	18:24	6:42	19:36	5:30	day	6:43	6.716666667	10	12:19	12.31666667	22	0	0	NA
2/14/2019	14-2-19 6.59am; 14-2-19 7.22am	February	first quarter	January	NA	Winter	4	63	17.22222222	86	30	11300	12:22	1:19	18:24	6:42	19:36	5:30	day	7:13	7.216666667	10	12:49	12.81666667	8	0	0	NA
2/14/2019	14-2-19 7.30am	February	first quarter	January	NA	Winter	4	63	17.22222222	86	30	NA	12:22	1:19	18:24	6:42	19:36	5:30	day	7:43	7.716666667	10			12	0	0	NA
2/14/2019	14-2-19 7.53am; 14-2-19 8.16am	February	first quarter	January	NA	Winter	4	63	17.22222222	86	30	NA	12:22	1:19	18:24	6:42	19:36	5:30	day	8:13	8.216666667	10			53	0	0	NA
2/14/2019	14-2-19 8.39am	February	first quarter	January	NA	Winter	4	63	17.22222222	86	30	NA	12:22	1:19	18:24	6:42	19:36	5:30	day	8:43	8.716666667	10			22	0	0	NA
2/14/2019	14-2-19 9.02am	February	first quarter	January	NA	Winter	4	63	17.22222222	86	30	NA	12:22	1:19	18:24	6:42	19:36	5:30	day	9:13	9.216666667	10			20	0	0	NA
2/14/2019	14-2-19 9.25am; 14-2-19 9.48am	February	first quarter	January	NA	Winter	4	63	17.22222222	86	30	NA	12:22	1:19	18:24	6:42	19:36	5:30	day	9:43	9.716666667	10			13	0	0	NA
2/14/2019	14-2-19 10.11am	February	first quarter	January	NA	Winter	4	63	17.22222222	86	30	NA	12:22	1:19	18:24	6:42	19:36	5:30	day	10:13	10.21666667	10			37	5	5	1
2/14/2019	14-2-19 10.34am	February	first quarter	January	NA	Winter	4	63	17.22222222	86	30	NA	12:22	1:19	18:24	6:42	19:36	5:30	day	10:43	10.71666667	10			256	23	15	0.652173913
2/14/2019	14-2-19 10.57am; 14-2-19 11.20am	February	first quarter	January	NA	Winter	4	63	17.22222222	86	30	NA	12:22	1:19	18:24	6:42	19:36	5:30	day	11:13	11.21666667	10			161	11	8	0.727272727
2/14/2019	14-2-19 11.43am	February	first quarter	January	NA	Winter	4	63	17.22222222	86	30	NA	12:22	1:19	18:24	6:42	19:36	5:30	day	11:43	11.71666667	10			191	15	8	0.533333333
2/14/2019	14-2-19 12.06pm	February	first quarter	January	NA	Winter	4	63	17.22222222	86	30	NA	12:22	1:19	18:24	6:42	19:36	5:30	day	12:13	12.21666667	10			160	10	7	0.7
2/14/2019	14-2-19 12.29pm; next video	February	first quarter	January	NA	Winter	4	63	17.22222222	86	30	NA	12:22	1:19	18:24	6:42	19:36	5:30	day	12:43	12.71666667	10			129	9	6	0.666666667
2/14/2019	14-2-19 1.14pm	February	first quarter	January	NA	Winter	4	63	17.22222222	86	30	NA	12:22	1:19	18:24	6:42	19:36	5:30	day	13:14	13.23333333	10			119	5	2	0.4
2/14/2019	14-2-19 1.37pm	February	first quarter	January	NA	Winter	4	63	17.22222222	86	30	NA	12:22	1:19	18:24	6:42	19:36	5:30	day	13:43	13.71666667	10			149	10	7	0.7
2/14/2019	14-2-19 2.00pm	February	first quarter	January	NA	Winter	4	63	17.22222222	86	30	NA	12:22	1:19	18:24	6:42	19:36	5:30	day	14:13	14.21666667	10			189	9	3	0.333333333
2/14/2019	14-2-19 2.23pm	February	first quarter	January	NA	Winter	4	63	17.22222222	86	30	NA	12:22	1:19	18:24	6:42	19:36	5:30	day	14:43	14.71666667	10			166	8	1	0.125
2/14/2019	14-2-19 3.08pm	February	first quarter	January	NA	Winter	4	63	17.22222222	86	30	NA	12:22	1:19	18:24	6:42	19:36	5:30	day	15:13	15.21666667	10			115	5	1	0.2
2/14/2019	14-2-19 3.31pm	February	first quarter	January	NA	Winter	4	63	17.22222222	86	30	NA	12:22	1:19	18:24	6:42	19:36	5:30	day	15:43	15.71666667	10			95	3	1	0.333333333
2/14/2019	14-2-19 3.54pm; 14-2-19 4.17pm	February	first quarter	January	NA	Winter	4	63	17.22222222	86	30	NA	12:22	1:19	18:24	6:42	19:36	5:30	day	16:13	16.21666667	10			93	2	0	0
2/14/2019	14-2-19 4.39pm	February	first quarter	January	NA	Winter	4	63	17.22222222	86	30	NA	12:22	1:19	18:24	6:42	19:36	5:30	day	16:43	16.71666667	10			69	0	0	NA
2/14/2019	14-2-19 5.02m	February	first quarter	January	NA	Winter	4	63	17.22222222	86	30	NA	12:22	1:19	18:24	6:42	19:36	5:30	day	17:13	17.21666667	10			85	3	1	0.333333333
2/14/2019	14-2-19 5.25m; 14-2-19 5.48m	February	first quarter	January	NA	Winter	4	63	17.22222222	86	30	NA	12:22	1:19	18:24	6:42	19:36	5:30	day	17:43	17.71666667	10			48	2	1	0.5
2/16/2019	16-2-19 6.14pm; 6.37pm	February	waxing gibbous	January	NA	Winter	4	64	17.77777778	88	31.11111111	NA	15:05	4:18	18:25	6:41	19:37	5:30	twilight	18:35	18.58333333	10			288	10	10	1		dusk
2/16/2019	16-2-19 7.00pm	February	waxing gibbous	January	NA	Winter	4	64	17.77777778	88	31.11111111	0.22	15:05	4:18	18:25	6:41	19:37	5:30	twilight	19:05	19.08333333	10	0:40	0.666666667	136	3	3	1		dusk
2/16/2019	16-2-19 7.23pm	February	waxing gibbous	January	NA	Winter	4	64	17.77777778	88	31.11111111	NA	15:05	4:18	18:25	6:41	19:37	5:30	night	19:35	19.58333333	10	1:10	1.166666667	25	1	1	1
2/16/2019	16-2-19 7.46pm; 8.09pm	February	waxing gibbous	January	NA	Winter	4	64	17.77777778	88	31.11111111	0.19	15:05	4:18	18:25	6:41	19:37	5:30	night	20:05	20.08333333	10	1:40	1.666666667	44	0	0	NA
2/16/2019	16-2-19 8.32pm	February	waxing gibbous	January	NA	Winter	4	64	17.77777778	88	31.11111111	NA	15:05	4:18	18:25	6:41	19:37	5:30	night	20:35	20.58333333	10	2:10	2.166666667	54	3	3	1
2/16/2019	16-2-19 8.55pm	February	waxing gibbous	January	NA	Winter	4	64	17.77777778	88	31.11111111	0.18	15:05	4:18	18:25	6:41	19:37	5:30	night	21:05	21.08333333	10	2:40	2.666666667	53	1	1	1
2/16/2019	16-2-19 9.18pm; 9.41pm	February	waxing gibbous	January	NA	Winter	4	64	17.77777778	88	31.11111111	NA	15:05	4:18	18:25	6:41	19:37	5:30	night	21:35	21.58333333	10	3:10	3.166666667	55	2	2	1
2/16/2019	16-2-19 10.04pm	February	waxing gibbous	January	NA	Winter	4	64	17.77777778	88	31.11111111	0.18	15:05	4:18	18:25	6:41	19:37	5:30	night	22:05	22.08333333	10	3:40	3.666666667	82	2	2	1
2/16/2019	16-2-19 10.27pm	February	waxing gibbous	January	NA	Winter	4	64	17.77777778	88	31.11111111	NA	15:05	4:18	18:25	6:41	19:37	5:30	night	22:35	22.58333333	10	4:10	4.166666667	105	1	1	1
2/16/2019	16-2-19 10.50pm; 11.13pm	February	waxing gibbous	January	NA	Winter	4	64	17.77777778	88	31.11111111	0.33	15:05	4:18	18:25	6:41	19:37	5:30	night	23:05	23.08333333	10	4:40	4.666666667	97	7	7	1
2/16/2019	16-2-19 11.19pm; 11.41pm	February	waxing gibbous	January	NA	Winter	4	64	17.77777778	88	31.11111111	NA	15:05	4:18	18:25	6:41	19:37	5:30	night	23:35	23.58333333	10	5:10	5.166666667	103	4	4	1
2/17/2019	17-2-19 12.04am	February	waxing gibbous	January	NA	Winter	4	64	17.77777778	90	32.22222222	0.16	15:05	4:18	18:25	6:41	19:37	5:30	night	0:05	0.083333333	10	5:40	5.666666667	48	2	2	1
2/17/2019	17-2-19 12.27am	February	waxing gibbous	January	NA	Winter	4	64	17.77777778	90	32.22222222	NA	15:05	4:18	18:25	6:41	19:37	5:30	night	0:35	0.583333333	10	6:10	6.166666667	21	1	1	1
2/17/2019	17-2-19 12.49am; 1.12am	February	waxing gibbous	January	NA	Winter	4	64	17.77777778	90	32.22222222	0.14	15:05	4:18	18:25	6:41	19:37	5:30	night	1:05	1.083333333	10	6:40	6.666666667	65	3	3	1
2/17/2019	17-2-19 1.35am	February	waxing gibbous	January	NA	Winter	4	64	17.77777778	90	32.22222222	NA	15:05	4:18	18:25	6:41	19:37	5:30	night	1:35	1.583333333	10	7:10	7.166666667	27	1	1	1
2/17/2019	17-2-19 1.58am	February	waxing gibbous	January	NA	Winter	4	64	17.77777778	90	32.22222222	0.15	15:05	4:18	18:25	6:41	19:37	5:30	night	2:05	2.083333333	10	7:40	7.666666667	45	4	4	1
2/17/2019	17-2-19 2.20am; 2.43am	February	waxing gibbous	January	NA	Winter	4	64	17.77777778	90	32.22222222	NA	15:05	4:18	18:25	6:41	19:37	5:30	night	2:35	2.583333333	10	8:10	8.166666667	157	2	2	1
2/17/2019	17-2-19 3.06am	February	waxing gibbous	January	NA	Winter	4	64	17.77777778	90	32.22222222	0.04	15:05	4:18	18:25	6:41	19:37	5:30	night	3:06	3.1	10	8:41	8.683333333	60	0	0	NA
2/17/2019	17-2-19 3.23am	February	waxing gibbous	January	NA	Winter	4	64	17.77777778	90	32.22222222	NA	15:05	4:18	18:25	6:41	19:37	5:30	night	3:35	3.583333333	10	9:10	9.166666667	120	3	3	1
2/17/2019	17-2-19 3.46am; 4.09am	February	waxing gibbous	January	NA	Winter	4	64	17.77777778	90	32.22222222	0	15:05	4:18	18:25	6:41	19:37	5:30	night	4:05	4.083333333	10	9:40	9.666666667	113	3	3	1
2/17/2019	17-2-19 4.32am	February	waxing gibbous	January	NA	Winter	4	64	17.77777778	90	32.22222222	NA	15:05	4:18	18:25	6:41	19:37	5:30	night	4:35	4.583333333	10	10:10	10.16666667	65	4	4	1
2/17/2019	17-2-19 4.55am; 5.18am	February	waxing gibbous	January	NA	Winter	4	64	17.77777778	90	32.22222222	0	15:05	4:18	18:25	6:41	19:37	5:30	night	5:05	5.083333333	10	10:40	10.66666667	91	1	1	1
2/17/2019	17-2-19 5.18am; 5.41am	February	waxing gibbous	January	NA	Winter	4	64	17.77777778	90	32.22222222	NA	15:05	4:18	18:25	6:41	19:37	5:30	twilight	5:35	5.583333333	10	11:10	11.16666667	77	2	2	1		dawn
2/17/2019	17-2-19 6.04am	February	waxing gibbous	January	NA	Winter	4	64	17.77777778	90	32.22222222	0	15:05	4:18	18:25	6:41	19:37	5:30	twilight	6:05	6.083333333	10	11:40	11.66666667	360	10	10	1		dawn
2/17/2019	17-2-19 6.27am	February	waxing gibbous	January	NA	Winter	4	64	17.77777778	90	32.22222222	NA	15:05	4:18	18:25	6:41	19:37	5:30	twilight	6:35	6.583333333	10	12:10	12.16666667	526	3	3	1		dawn
2/17/2019	17-2-19 6.50am	February	waxing gibbous	January	NA	Winter	4	64	17.77777778	90	32.22222222	4930	15:05	4:18	18:25	6:41	19:37	5:30	day	7:02	7.033333333	10	12:37	12.61666667	11	0	0	NA
2/17/2019	17-2-19 7.14am; 7.37am	February	waxing gibbous	January	NA	Winter	4	64	17.77777778	90	32.22222222	NA	15:05	4:18	18:25	6:41	19:37	5:30	day	7:35	7.583333333	10			24	0	0	NA
2/17/2019	17-2-19 8.00am	February	waxing gibbous	January	NA	Winter	4	64	17.77777778	90	32.22222222	NA	15:05	4:18	18:25	6:41	19:37	5:30	day	8:05	8.083333333	10			32	2	0	0
2/17/2019	17-2-19 8.23am	February	waxing gibbous	January	NA	Winter	4	64	17.77777778	90	32.22222222	NA	15:05	4:18	18:25	6:41	19:37	5:30	day	8:35	8.583333333	10			26	0	0	NA
2/17/2019	17-2-19 8.46am; 9.09am	February	waxing gibbous	January	NA	Winter	4	64	17.77777778	90	32.22222222	NA	15:05	4:18	18:25	6:41	19:37	5:30	day	9:05	9.083333333	10			40	1	1	1
2/17/2019	17-2-19 9.32am	February	waxing gibbous	January	NA	Winter	4	64	17.77777778	90	32.22222222	NA	15:05	4:18	18:25	6:41	19:37	5:30	day	9:35	9.583333333	10			87	12	12	1
2/17/2019	17-2-19 9.55am	February	waxing gibbous	January	NA	Winter	4	64	17.77777778	90	32.22222222	NA	15:05	4:18	18:25	6:41	19:37	5:30	day	10:05	10.08333333	10			213	22	9	0.409090909
2/17/2019	17-2-19 10.18am; 10.41am	February	waxing gibbous	January	NA	Winter	4	64	17.77777778	90	32.22222222	NA	15:05	4:18	18:25	6:41	19:37	5:30	day	10:35	10.58333333	10			251	21	15	0.714285714
2/17/2019	17-2-19 11.04am	February	waxing gibbous	January	NA	Winter	4	64	17.77777778	90	32.22222222	NA	15:05	4:18	18:25	6:41	19:37	5:30	day	11:05	11.08333333	10			279	17	10	0.588235294
2/17/2019	17-2-19 11.27am	February	waxing gibbous	January	NA	Winter	4	64	17.77777778	90	32.22222222	NA	15:05	4:18	18:25	6:41	19:37	5:30	day	11:35	11.58333333	10			320	24	14	0.583333333
2/17/2019	17-2-19 11.50am; 12.13pm	February	waxing gibbous	January	NA	Winter	4	64	17.77777778	90	32.22222222	NA	15:05	4:18	18:25	6:41	19:37	5:30	day	12:05	12.08333333	10			325	17	11	0.647058824
2/17/2019	17-2-19 12.13; 12.36pm	February	waxing gibbous	January	NA	Winter	4	64	17.77777778	90	32.22222222	NA	15:05	4:18	18:25	6:41	19:37	5:30	day	12:35	12.58333333	9.5			280	15	8	0.533333333
2/17/2019	17-2-19 12.45pm; 1.07pm	February	waxing gibbous	January	NA	Winter	4	64	17.77777778	90	32.22222222	NA	15:05	4:18	18:25	6:41	19:37	5:30	day	13:05	13.08333333	10			275	16	10	0.625
2/17/2019	17-2-19 1.29pm	February	waxing gibbous	January	NA	Winter	4	64	17.77777778	90	32.22222222	NA	15:05	4:18	18:25	6:41	19:37	5:30	day	13:35	13.58333333	10			202	8	5	0.625
2/17/2019	17-2-19 1.52pm	February	waxing gibbous	January	NA	Winter	4	64	17.77777778	90	32.22222222	NA	15:05	4:18	18:25	6:41	19:37	5:30	day	14:05	14.08333333	10			189	7	7	1
2/17/2019	17-2-19 2.15pm; 2.38pm	February	waxing gibbous	January	NA	Winter	4	64	17.77777778	90	32.22222222	NA	15:05	4:18	18:25	6:41	19:37	5:30	day	14:35	14.58333333	10			142	3	1	0.333333333
2/17/2019	17-2-19 3.01pm	February	waxing gibbous	January	NA	Winter	4	64	17.77777778	90	32.22222222	NA	15:05	4:18	18:25	6:41	19:37	5:30	day	15:05	15.08333333	10			171	13	5	0.384615385
2/17/2019	17-2-19 3.23pm	February	waxing gibbous	January	NA	Winter	4	64	17.77777778	90	32.22222222	NA	15:05	4:18	18:25	6:41	19:37	5:30	day	15:35	15.58333333	10			221	21	12	0.571428571
2/17/2019	17-2-19 3.46pm; 4.09pm	February	waxing gibbous	January	NA	Winter	4	64	17.77777778	90	32.22222222	NA	15:05	4:18	18:25	6:41	19:37	5:30	day	16:05	16.08333333	10			199	17	10	0.588235294
2/17/2019	17-2-19 4.32pm	February	waxing gibbous	January	NA	Winter	4	64	17.77777778	90	32.22222222	NA	15:05	4:18	18:25	6:41	19:37	5:30	day	16:35	16.58333333	10			128	8	4	0.5
2/17/2019	17-2-19 4.54pm	February	waxing gibbous	January	NA	Winter	4	64	17.77777778	90	32.22222222	NA	15:05	4:18	18:25	6:41	19:37	5:30	day	17:05	17.08333333	10			41	3	0	0
2/17/2019	17-2-19 5.17pm; 5.40pm	February	waxing gibbous	January	NA	Winter	4	64	17.77777778	90	32.22222222	NA	15:05	4:18	18:25	6:41	19:37	5:30	day	17:35	17.58333333	10			22	0	0	NA
2/18/2019	18-2-19 6.04pm	February	NA	NA	DayBefore	Winter	4	63	17.22222222	91	32.77777778	NA	17:13	6:16	18:26	6:40	19:37	5:29	twilight	18:15	18.25	10			59	6	6	1		dusk
2/18/2019	18-2-19 6.27pm; 6.50pm	February	NA	NA	DayBefore	Winter	4	63	17.22222222	91	32.77777778	NA	17:13	6:16	18:26	6:40	19:37	5:29	twilight	18:45	18.75	10			379	8	8	1		dusk
2/18/2019	18-2-19 7.13pm	February	NA	NA	DayBefore	Winter	4	63	17.22222222	91	32.77777778	NA	17:13	6:16	18:26	6:40	19:37	5:29	twilight	19:15	19.25	10			39	0	0	NA		dusk
2/18/2019	18-2-19 7.36pm	February	NA	NA	DayBefore	Winter	4	63	17.22222222	91	32.77777778	NA	17:13	6:16	18:26	6:40	19:37	5:29	night	19:45	19.75	10			19	0		NA
2/18/2019	18-2-19 7.59pm; 8.22pm	February	NA	NA	DayBefore	Winter	4	63	17.22222222	91	32.77777778	NA	17:13	6:16	18:26	6:40	19:37	5:29	night	20:15	20.25	10			38	1	1	1
2/18/2019	18-2-19 8.45pm	February	NA	NA	DayBefore	Winter	4	63	17.22222222	91	32.77777778	NA	17:13	6:16	18:26	6:40	19:37	5:29	night	20:45	20.75	10			36	0		NA
2/18/2019	18-2-19 9.08pm	February	NA	NA	DayBefore	Winter	4	63	17.22222222	91	32.77777778	NA	17:13	6:16	18:26	6:40	19:37	5:29	night	21:15	21.25	10			29	4	4	1
2/18/2019	18-2-19 9.31pm; 9.54pm	February	NA	NA	DayBefore	Winter	4	63	17.22222222	91	32.77777778	NA	17:13	6:16	18:26	6:40	19:37	5:29	night	21:45	21.75	10			116	10	10	1
2/18/2019	18-2-19 9.54pm; 10.17pm	February	NA	NA	DayBefore	Winter	4	63	17.22222222	91	32.77777778	NA	17:13	6:16	18:26	6:40	19:37	5:29	night	22:15	22.25	10			73	4	4	1
2/18/2019	18-2-19 10.40pm	February	NA	NA	DayBefore	Winter	4	63	17.22222222	91	32.77777778	NA	17:13	6:16	18:26	6:40	19:37	5:29	night	22:45	22.75	10			54	6	6	1
2/18/2019	18-2-19 11.11pm	February	NA	NA	DayBefore	Winter	4	63	17.22222222	91	32.77777778	NA	17:13	6:16	18:26	6:40	19:37	5:29	night	23:15	23.25	10			139	9	9	1
2/18/2019	18-2-19 11.34pm	February	NA	NA	DayBefore	Winter	4	63	17.22222222	91	32.77777778	NA	17:13	6:16	18:26	6:40	19:37	5:29	night	23:45	23.75	10			97	6	6	1
2/18/2019	18-2-19 11.57pm; 0.20am	February	NA	NA	DayBefore	Winter	4	63	17.22222222	91	32.77777778	NA	17:13	6:16	18:26	6:40	19:37	5:29	night	0:15	0.25	10			77	6	6	1
2/19/2019	19-2-19 0.43am	February	NA	NA	DayBefore	Winter	4	63	17.22222222	90	32.22222222	NA	17:13	6:16	18:26	6:40	19:37	5:29	night	0:45	0.75	10			173	14	14	1
2/19/2019	19-2-19 1.06am	February	NA	NA	DayBefore	Winter	4	63	17.22222222	90	32.22222222	NA	17:13	6:16	18:26	6:40	19:37	5:29	night	1:15	1.25	10			217	13	13	1
2/19/2019	19-2-19 1.29am; 1.52am	February	NA	NA	DayBefore	Winter	4	63	17.22222222	90	32.22222222	NA	17:13	6:16	18:26	6:40	19:37	5:29	night	1:45	1.75	10			310	25	25	1
2/19/2019	19-2-19 2.15am	February	NA	NA	DayBefore	Winter	4	63	17.22222222	90	32.22222222	NA	17:13	6:16	18:26	6:40	19:37	5:29	night	2:15	2.25	10			123	10	10	1
2/19/2019	19-2-19 2.38am	February	NA	NA	DayBefore	Winter	4	63	17.22222222	90	32.22222222	NA	17:13	6:16	18:26	6:40	19:37	5:29	night	2:45	2.75	10			95	13	13	1
2/19/2019	19-2-19 3.01am	February	NA	NA	DayBefore	Winter	4	63	17.22222222	90	32.22222222	NA	17:13	6:16	18:26	6:40	19:37	5:29	night	3:11	3.183333333	10			127	13	13	1
2/19/2019	19-2-19 3.24am; 3.47am	February	NA	NA	DayBefore	Winter	4	63	17.22222222	90	32.22222222	NA	17:13	6:16	18:26	6:40	19:37	5:29	night	3:45	3.75	10			114	8	8	1
2/19/2019	19-2-19 4.10am	February	NA	NA	DayBefore	Winter	4	63	17.22222222	90	32.22222222	NA	17:13	6:16	18:26	6:40	19:37	5:29	night	4:15	4.25	10			79	6	6	1
2/19/2019	19-2-19 4.33am	February	NA	NA	DayBefore	Winter	4	63	17.22222222	90	32.22222222	NA	17:13	6:16	18:26	6:40	19:37	5:29	night	4:45	4.75	10			283	20	20	1
2/19/2019	19-2-19 4.56am; 5.19am	February	NA	NA	DayBefore	Winter	4	63	17.22222222	90	32.22222222	NA	17:13	6:16	18:26	6:40	19:37	5:29	night	5:15	5.25	10			471	22	21	0.954545455
2/19/2019	19-2-19 5.42am	February	NA	NA	DayBefore	Winter	4	63	17.22222222	90	32.22222222	NA	17:13	6:16	18:26	6:40	19:37	5:29	twilight	5:45	5.75	10			359	15	11	0.733333333		dawn
2/19/2019	19-2-19 6.05am	February	NA	NA	DayBefore	Winter	4	63	17.22222222	90	32.22222222	NA	17:13	6:16	18:26	6:40	19:37	5:29	twilight	6:15	6.25	10			1166	44	44	1		dawn
2/19/2019	19-2-19 6.28am; 6.51am	February	NA	NA	DayBefore	Winter	4	63	17.22222222	90	32.22222222	NA	17:13	6:16	18:26	6:40	19:37	5:29	day	6:45	6.75	10			224	9	9	1
2/19/2019	19-2-19 6.17pm	February	Full	January	NA	Winter	4	72	22.22222222	90	32.22222222	840	18:17	7:11	18:26	6:40	19:38	5:29	twilight	18:19	18.31666667	10			37	1	1	1		dusk
2/19/2019	19-2-19 6.40pm	February	Full	January	NA	Winter	4	72	22.22222222	90	32.22222222	NA	18:17	7:11	18:26	6:40	19:38	5:29	twilight	18:49	18.81666667	10			542	10	10	1		dusk
2/19/2019	19-2-19 7.03pm; 19-2-19 7.26pm	February	Full	January	NA	Winter	4	72	22.22222222	90	32.22222222	0.16	18:17	7:11	18:26	6:40	19:38	5:29	twilight	19:19	19.31666667	10	0:53	0.883333333	49	1	1	1		dusk
2/19/2019	19-2-19 7.49pm	February	Full	January	NA	Winter	4	72	22.22222222	90	32.22222222	NA	18:17	7:11	18:26	6:40	19:38	5:29	night	19:49	19.81666667	10	1:23	1.383333333	152	10	10	1
2/19/2019	19-2-19 8.12pm	February	Full	January	NA	Winter	4	72	22.22222222	90	32.22222222	0.16	18:17	7:11	18:26	6:40	19:38	5:29	night	20:19	20.31666667	10	1:53	1.883333333	110	4	4	1
2/19/2019	19-2-19 8.35pm; 19-2-19 8.58pm	February	Full	January	NA	Winter	4	72	22.22222222	90	32.22222222	NA	18:17	7:11	18:26	6:40	19:38	5:29	night	20:49	20.81666667	10	2:23	2.383333333	127	8	8	1
2/19/2019	19-2-19 8.58pm; 19-2-19 10.07pm	February	Full	January	NA	Winter	4	72	22.22222222	90	32.22222222	0.28	18:17	7:11	18:26	6:40	19:38	5:29	night	21:19	21.31666667	10	2:53	2.883333333	248	11	11	1
2/19/2019	19-2-19 9.44pm	February	Full	January	NA	Winter	4	72	22.22222222	90	32.22222222	NA	18:17	7:11	18:26	6:40	19:38	5:29	night	21:49	21.81666667	10	3:23	3.383333333	146	10	10	1
2/19/2019	19-2-19 10.07pm	February	Full	January	NA	Winter	4	72	22.22222222	90	32.22222222	0.36	18:17	7:11	18:26	6:40	19:38	5:29	night	22:19	22.31666667	10	3:53	3.883333333	182	11	11	1
2/19/2019	19-2-19 10.30pm; 19-2-19 10.53pm	February	Full	January	NA	Winter	4	72	22.22222222	90	32.22222222	NA	18:17	7:11	18:26	6:40	19:38	5:29	night	22:49	22.81666667	10	4:23	4.383333333	155	11	11	1
2/19/2019	19-2-19 11.16pm	February	Full	January	NA	Winter	4	72	22.22222222	90	32.22222222	0.42	18:17	7:11	18:26	6:40	19:38	5:29	night	23:16	23.26666667	9.5	4:50	4.833333333	118	13	13	1
2/19/2019	19-2-19 11.49pm	February	Full	January	NA	Winter	4	72	22.22222222	90	32.22222222	NA	18:17	7:11	18:26	6:40	19:38	5:29	night	23:49	23.81666667	10	5:23	5.383333333	90	3	3	1
2/20/2019	20-2-19 0.12am	February	Full	January	NA	Winter	4	72	22.22222222	88	31.11111111	0.41	18:17	7:11	18:26	6:40	19:38	5:29	night	0:19	0.316666667	10	5:53	5.883333333	71	6	6	1
2/20/2019	20-2-19 0.35am; 20-2-19 0.58am	February	Full	January	NA	Winter	4	72	22.22222222	88	31.11111111	NA	18:17	7:11	18:26	6:40	19:38	5:29	night	0:49	0.816666667	10	6:23	6.383333333	57	4	4	1
2/20/2019	20-2-19 0.58am; 20-2-19 1.21am	February	Full	January	NA	Winter	4	72	22.22222222	88	31.11111111	0.4	18:17	7:11	18:26	6:40	19:38	5:29	night	1:19	1.316666667	10	6:53	6.883333333	160	9	9	1
2/20/2019	20-2-19 1.44am	February	Full	January	NA	Winter	4	72	22.22222222	88	31.11111111	NA	18:17	7:11	18:26	6:40	19:38	5:29	night	1:49	1.816666667	10	7:23	7.383333333	202	10	10	1
2/20/2019	20-2-19 2.07am	February	Full	January	NA	Winter	4	72	22.22222222	88	31.11111111	0.52	18:17	7:11	18:26	6:40	19:38	5:29	night	2:19	2.316666667	10	7:53	7.883333333	261	15	15	1
2/20/2019	20-2-19 2.30am; 20-2-19 2.53am	February	Full	January	NA	Winter	4	72	22.22222222	88	31.11111111	NA	18:17	7:11	18:26	6:40	19:38	5:29	night	2:49	2.816666667	10	8:23	8.383333333	249	11	11	1
2/20/2019	20-2-19 3.16am	February	Full	January	NA	Winter	4	72	22.22222222	88	31.11111111	0.24	18:17	7:11	18:26	6:40	19:38	5:29	night	3:16	3.266666667	9	8:50	8.833333333	153	5	5	1
2/20/2019	20-2-19 3.50am	February	Full	January	NA	Winter	4	72	22.22222222	88	31.11111111	NA	18:17	7:11	18:26	6:40	19:38	5:29	night	3:50	3.833333333	10	9:24	9.4	244	11	11	1
2/20/2019	20-2-19 4.13am	February	Full	January	NA	Winter	4	72	22.22222222	88	31.11111111	0.25	18:17	7:11	18:26	6:40	19:38	5:29	night	4:19	4.316666667	10	9:53	9.883333333	449	17	17	1
2/20/2019	20-2-19 4.36am	February	Full	January	NA	Winter	4	72	22.22222222	88	31.11111111	NA	18:17	7:11	18:26	6:40	19:38	5:29	night	4:49	4.816666667	10	10:23	10.38333333	311	10	10	1
2/20/2019	20-2-19 4.59am; 20-2-19 5.22am	February	Full	January	NA	Winter	4	72	22.22222222	88	31.11111111	0.09	18:17	7:11	18:26	6:40	19:38	5:29	night	5:19	5.316666667	10	10:53	10.88333333	259	3	3	1
2/20/2019	20-2-19 5.45am	February	Full	January	NA	Winter	4	72	22.22222222	88	31.11111111	NA	18:17	7:11	18:26	6:40	19:38	5:29	twilight	5:49	5.816666667	10	11:23	11.38333333	365	6	6	1		dawn
2/20/2019	20-2-19 6.08am	February	Full	January	NA	Winter	4	72	22.22222222	88	31.11111111	6	18:17	7:11	18:26	6:40	19:38	5:29	twilight	6:19	6.316666667	10	11:53	11.88333333	1114	34	7	0.205882353		dawn
2/20/2019	20-2-19 6.31am; 20-2-19 6.54am	February	Full	January	NA	Winter	4	72	22.22222222	88	31.11111111	NA	18:17	7:11	18:26	6:40	19:38	5:29	day	6:49	6.816666667	10	12:23	12.38333333	39	0	0	#DIV/0!
2/20/2019	20-2-19 7.21am	February	Full	January	NA	Winter	4	72	22.22222222	88	31.11111111	7980	18:17	7:11	18:26	6:40	19:38	5:29	day	7:22	7.366666667	10	12:56	12.93333333	74	4	3	0.75
2/20/2019	20-2-19 7.44am	February	Full	January	NA	Winter	4	72	22.22222222	88	31.11111111	NA	18:17	7:11	18:26	6:40	19:38	5:29	day	7:49	7.816666667	10			207	7	5	0.714285714
2/20/2019	20-2-19 8.07am	February	Full	January	NA	Winter	4	72	22.22222222	88	31.11111111	NA	18:17	7:11	18:26	6:40	19:38	5:29	day	8:19	8.316666667	10			139	13	13	1
2/20/2019	20-2-19 8.30am; 20-2-19 8.53am	February	Full	January	NA	Winter	4	72	22.22222222	88	31.11111111	NA	18:17	7:11	18:26	6:40	19:38	5:29	day	8:49	8.816666667	10			343	22	22	1
2/20/2019	20-2-19 9.16am	February	Full	January	NA	Winter	4	72	22.22222222	88	31.11111111	NA	18:17	7:11	18:26	6:40	19:38	5:29	day	9:19	9.316666667	10			231	11	8	0.727272727
2/20/2019	20-2-19 9.39am	February	Full	January	NA	Winter	4	72	22.22222222	88	31.11111111	NA	18:17	7:11	18:26	6:40	19:38	5:29	day	9:49	9.816666667	10			235	9	6	0.666666667
2/20/2019	20-2-19 10.02am	February	Full	January	NA	Winter	4	72	22.22222222	88	31.11111111	NA	18:17	7:11	18:26	6:40	19:38	5:29	day	10:19	10.31666667	10			145	5	2	0.4
2/20/2019	20-2-19 10.48am	February	Full	January	NA	Winter	4	72	22.22222222	88	31.11111111	NA	18:17	7:11	18:26	6:40	19:38	5:29	day	10:49	10.81666667	10			165	10	4	0.4
2/20/2019	20-2-19 11.11am	February	Full	January	NA	Winter	4	72	22.22222222	88	31.11111111	NA	18:17	7:11	18:26	6:40	19:38	5:29	day	11:19	11.31666667	10			187	4	2	0.5
2/20/2019	20-2-19 11.34am; 20-2-19 11.57am	February	Full	January	NA	Winter	4	72	22.22222222	88	31.11111111	NA	18:17	7:11	18:26	6:40	19:38	5:29	day	11:49	11.81666667	10			129	7	3	0.428571429
2/20/2019	20-2-19 12.20pm	February	Full	January	NA	Winter	4	72	22.22222222	88	31.11111111	NA	18:17	7:11	18:26	6:40	19:38	5:29	day	12:20	12.33333333	10			152	7	4	0.571428571
2/20/2019	20-2-19 12.43pm	February	Full	January	NA	Winter	4	72	22.22222222	88	31.11111111	NA	18:17	7:11	18:26	6:40	19:38	5:29	day	12:49	12.81666667	10			174	8	2	0.25
2/20/2019	20-2-19 1.06pm	February	Full	January	NA	Winter	4	72	22.22222222	88	31.11111111	NA	18:17	7:11	18:26	6:40	19:38	5:29	day	13:19	13.31666667	10			161	6	4	0.666666667
2/20/2019	20-2-19 1:29pm; 20-2-19 1.52pm	February	Full	January	NA	Winter	4	72	22.22222222	88	31.11111111	NA	18:17	7:11	18:26	6:40	19:38	5:29	day	13:49	13.81666667	10			265	14	9	0.642857143
2/20/2019	20-2-19 2.15pm	February	Full	January	NA	Winter	4	72	22.22222222	88	31.11111111	NA	18:17	7:11	18:26	6:40	19:38	5:29	day	14:19	14.31666667	10			371	17	10	0.588235294
2/20/2019	20-2-19 2.38pm	February	Full	January	NA	Winter	4	72	22.22222222	88	31.11111111	NA	18:17	7:11	18:26	6:40	19:38	5:29	day	14:49	14.81666667	10			354	15	9	0.6
2/20/2019	20-2-19 3.01pm; 20-2-19 3.24pm	February	Full	January	NA	Winter	4	72	22.22222222	88	31.11111111	NA	18:17	7:11	18:26	6:40	19:38	5:29	day	15:19	15.31666667	10			279	8	6	0.75
2/20/2019	20-2-19 3.47pm	February	Full	January	NA	Winter	4	72	22.22222222	88	31.11111111	NA	18:17	7:11	18:26	6:40	19:38	5:29	day	15:49	15.81666667	10			174	7	6	0.857142857
2/20/2019	20-2-19 4.10pm	February	Full	January	NA	Winter	4	72	22.22222222	88	31.11111111	NA	18:17	7:11	18:26	6:40	19:38	5:29	day	16:19	16.31666667	10			102	0	0	NA
2/20/2019	20-2-19 4.33pm; 20-2-19 4.56pm	February	Full	January	NA	Winter	4	72	22.22222222	88	31.11111111	NA	18:17	7:11	18:26	6:40	19:38	5:29	day	16:49	16.81666667	10			60	0	0	NA
2/20/2019	20-2-19 5.19pm	February	Full	January	NA	Winter	4	72	22.22222222	88	31.11111111	NA	18:17	7:11	18:26	6:40	19:38	5:29	day	17:20	17.33333333	10			32	0	0	NA
2/20/2019	20-2-19 5.42pm	February	Full	January	NA	Winter	4	72	22.22222222	88	31.11111111	NA	18:17	7:11	18:26	6:40	19:38	5:29	day	17:49	17.81666667	10			14	0	0	NA
2/20/2019	20-2-19 6.05pm	February	NA	NA	DayAfter	Winter	4	66	18.88888889	88	31.11111111	NA	19:20	8:02	18:26	6:39	19:38	5:28	day	18:15	18.25	10			14	1	1	1
2/20/2019	20-2-19 6.28pm; 6. 5 1pm	February	NA	NA	DayAfter	Winter	4	66	18.88888889	88	31.11111111	NA	19:20	8:02	18:26	6:39	19:38	5:28	twilight	18:45	18.75	10			425	8	8	1		dusk
2/20/2019	20-2-19 7.14pm	February	NA	NA	DayAfter	Winter	4	66	18.88888889	88	31.11111111	NA	19:20	8:02	18:26	6:39	19:38	5:28	twilight	19:15	19.25	10			14	0	0	NA		dusk
2/20/2019	20-2-19 7.37pm	February	NA	NA	DayAfter	Winter	4	66	18.88888889	88	31.11111111	NA	19:20	8:02	18:26	6:39	19:38	5:28	night	19:45	19.75	10			6	0	0	NA
2/20/2019	20-2-19 8.00pm; 8.23pm	February	NA	NA	DayAfter	Winter	4	66	18.88888889	88	31.11111111	NA	19:20	8:02	18:26	6:39	19:38	5:28	night	20:15	20.25	10			12	0	0	NA
2/20/2019	20-2-19 8.46pm	February	NA	NA	DayAfter	Winter	4	66	18.88888889	88	31.11111111	NA	19:20	8:02	18:26	6:39	19:38	5:28	night	20:46	20.76666667	10			16	0	0	NA
2/20/2019	20-2-19 9.09pm	February	NA	NA	DayAfter	Winter	4	66	18.88888889	88	31.11111111	NA	19:20	8:02	18:26	6:39	19:38	5:28	night	21:15	21.25	10			24	0	0	NA
2/20/2019	20-2-19 9.32pm	February	NA	NA	DayAfter	Winter	4	66	18.88888889	88	31.11111111	NA	19:20	8:02	18:26	6:39	19:38	5:28	night	21:45	21.75	10			157	8	8	1
2/20/2019	20-2-19 9.55pm; 10.18pm	February	NA	NA	DayAfter	Winter	4	66	18.88888889	88	31.11111111	NA	19:20	8:02	18:26	6:39	19:38	5:28	night	22:15	22.25	10			99	5	5	1
2/20/2019	20-2-19 10.18pm; 10.41pm	February	NA	NA	DayAfter	Winter	4	66	18.88888889	88	31.11111111	NA	19:20	8:02	18:26	6:39	19:38	5:28	night	22:36	22.6	10			93	2	2	1
2/20/2019	20-2-19 11.11pm	February	NA	NA	DayAfter	Winter	4	66	18.88888889	88	31.11111111	NA	19:20	8:02	18:26	6:39	19:38	5:28	night	23:15	23.25	10			169	11	11	1
2/20/2019	20-2-19 11.34pm	February	NA	NA	DayAfter	Winter	4	66	18.88888889	88	31.11111111	NA	19:20	8:02	18:26	6:39	19:38	5:28	night	23:45	23.75	10			116	3	3	1
2/20/2019	20-2-19 11.57pm; 0.20am	February	NA	NA	DayAfter	Winter	4	66	18.88888889	88	31.11111111	NA	19:20	8:02	18:26	6:39	19:38	5:28	night	0:15	0.25	10			141	13	13	1
2/21/2019	21-2-19 0.43am	February	NA	NA	DayAfter	Winter	4	66	18.88888889	88	31.11111111	NA	19:20	8:02	18:26	6:39	19:38	5:28	night	0:45	0.75	10			105	2	2	1
2/21/2019	21-2-19 1.06am	February	NA	NA	DayAfter	Winter	4	66	18.88888889	88	31.11111111	NA	19:20	8:02	18:26	6:39	19:38	5:28	night	1:15	1.25	10			81	4	4	1
2/21/2019	21-2-19 1.29am; 1.52am	February	NA	NA	DayAfter	Winter	4	66	18.88888889	88	31.11111111	NA	19:20	8:02	18:26	6:39	19:38	5:28	night	1:45	1.75	10			131	2	2	1
2/21/2019	21-2-19 2.15am	February	NA	NA	DayAfter	Winter	4	66	18.88888889	88	31.11111111	NA	19:20	8:02	18:26	6:39	19:38	5:28	night	2:15	2.25	10			87	1	1	1
2/21/2019	21-2-19 2.38am	February	NA	NA	DayAfter	Winter	4	66	18.88888889	88	31.11111111	NA	19:20	8:02	18:26	6:39	19:38	5:28	night	2:45	2.75	10			80	0	0	NA
2/21/2019	21-2-19 3.01am	February	NA	NA	DayAfter	Winter	4	66	18.88888889	88	31.11111111	NA	19:20	8:02	18:26	6:39	19:38	5:28	night	3:15	3.25	10			56	1	1	1
2/21/2019	21-2-19 3.33am	February	NA	NA	DayAfter	Winter	4	66	18.88888889	88	31.11111111	NA	19:20	8:02	18:26	6:39	19:38	5:28	night	3:45	3.75	10			68	0	0	NA
2/21/2019	21-2-19 3.56am; 4.19am	February	NA	NA	DayAfter	Winter	4	66	18.88888889	88	31.11111111	NA	19:20	8:02	18:26	6:39	19:38	5:28	night	4:15	4.25	10			102	1	1	1
2/21/2019	21-2-19 4.42am	February	NA	NA	DayAfter	Winter	4	66	18.88888889	88	31.11111111	NA	19:20	8:02	18:26	6:39	19:38	5:28	night	4:45	4.75	10			98	1	1	1
2/21/2019	21-2-19 5.05am	February	NA	NA	DayAfter	Winter	4	66	18.88888889	88	31.11111111	NA	19:20	8:02	18:26	6:39	19:38	5:28	night	5:15	5.25	10			101	1	1	1
2/21/2019	21-2-19 5.28am; 5.51am	February	NA	NA	DayAfter	Winter	4	66	18.88888889	88	31.11111111	NA	19:20	8:02	18:26	6:39	19:38	5:28	twilight	5:45	5.75	10			86	2	2	1		dawn
2/21/2019	21-2-19 6.14am	February	NA	NA	DayAfter	Winter	4	66	18.88888889	88	31.11111111	NA	19:20	8:02	18:26	6:39	19:38	5:28	twilight	6:15	6.25	10			518	28	28	1		dawn
2/21/2019	21-2-19 6.37am	February	NA	NA	DayAfter	Winter	4	66	18.88888889	88	31.11111111	NA	19:20	8:02	18:26	6:39	19:38	5:28	day	6:45	6.75	10			8	0	0	NA
2/21/2019	21-2-19 7.00am; 7.23am	February	NA	NA	DayAfter	Winter	4	66	18.88888889	88	31.11111111	NA	19:20	8:02	18:26	6:39	19:38	5:28	day	7:15	7.25	10			1	0	0	NA
3/20/2019	20-3-19 6.42am	March	NA	NA	DayBefore	Summer	4	70	21.11111111	93	33.88888889	NA	17:59	6:36	18:30	6:23	19:41	5:13	twilight	18:45	18.75	10			139	2	2	1		dusk
3/20/2019	20-3-19 7.05pm	March	NA	NA	DayBefore	Summer	4	70	21.11111111	93	33.88888889	NA	17:59	6:36	18:30	6:23	19:41	5:13	twilight	19:15	19.25	10			3	0	0	NA		dusk
3/20/2019	20-3-19 7.28pm; 7.51pm	March	NA	NA	DayBefore	Summer	4	70	21.11111111	93	33.88888889	NA	17:59	6:36	18:30	6:23	19:41	5:13	night	19:45	19.75	10			4	0	0	NA
3/20/2019	20-3-19 8.14pm	March	NA	NA	DayBefore	Summer	4	70	21.11111111	93	33.88888889	NA	17:59	6:36	18:30	6:23	19:41	5:13	night	20:15	20.25	10			4	0	0	NA
3/20/2019	20-3-19 8.37pm	March	NA	NA	DayBefore	Summer	4	70	21.11111111	93	33.88888889	NA	17:59	6:36	18:30	6:23	19:41	5:13	night	20:45	20.75	10			1	0	0	NA
3/20/2019	20-3-19 9.00pm; 9.23pm	March	NA	NA	DayBefore	Summer	4	70	21.11111111	93	33.88888889	NA	17:59	6:36	18:30	6:23	19:41	5:13	night	21:15	21.25	10			1	0	0	NA
3/20/2019	20-3-19 9.46pm	March	NA	NA	DayBefore	Summer	4	70	21.11111111	93	33.88888889	NA	17:59	6:36	18:30	6:23	19:41	5:13	night	21:46	21.76666667	10			1	0	0	NA
3/20/2019	20-3-19 10.09pm	March	NA	NA	DayBefore	Summer	4	70	21.11111111	93	33.88888889	NA	17:59	6:36	18:30	6:23	19:41	5:13	night	22:15	22.25	10			0	0	0	NA
3/20/2019	20-3-19 10.32pm	March	NA	NA	DayBefore	Summer	4	70	21.11111111	93	33.88888889	NA	17:59	6:36	18:30	6:23	19:41	5:13	night	22:45	22.75	10			2	0	0	NA
3/20/2019	20-3-19 11.08pm	March	NA	NA	DayBefore	Summer	4	70	21.11111111	93	33.88888889	NA	17:59	6:36	18:30	6:23	19:41	5:13	night	23:15	23.25	10			1	0	0	NA
3/20/2019	20-3-19 11.31pm	March	NA	NA	DayBefore	Summer	4	70	21.11111111	93	33.88888889	NA	17:59	6:36	18:30	6:23	19:41	5:13	night	23:45	23.75	10			2	0	0	NA
3/20/2019	20-3-19 11.54pm; 0.17am	March	NA	NA	DayBefore	Summer	4	70	21.11111111	93	33.88888889	NA	17:59	6:36	18:30	6:23	19:41	5:13	night	0:15	0.25	10			3	0	0	NA
3/21/2019	21-3-19 0.40am	March	NA	NA	DayBefore	Summer	4	70	21.11111111	93	33.88888889	NA	17:59	6:36	18:30	6:23	19:41	5:13	night	0:45	0.75	10			1	0	0	NA
3/21/2019	21-3-19 1.03am	March	NA	NA	DayBefore	Summer	4	70	21.11111111	93	33.88888889	NA	17:59	6:36	18:30	6:23	19:41	5:13	night	1:15	1.25	10			5	0	0	NA
3/21/2019	21-3-19 1.26am; 1.49am	March	NA	NA	DayBefore	Summer	4	70	21.11111111	93	33.88888889	NA	17:59	6:36	18:30	6:23	19:41	5:13	night	1:45	1.75	10			5	0	0	NA
3/21/2019	21-3-19 2.12am	March	NA	NA	DayBefore	Summer	4	70	21.11111111	93	33.88888889	NA	17:59	6:36	18:30	6:23	19:41	5:13	night	2:15	2.25	10			15	0	0	NA
3/21/2019	21-3-19 2.35am	March	NA	NA	DayBefore	Summer	4	70	21.11111111	93	33.88888889	NA	17:59	6:36	18:30	6:23	19:41	5:13	night	2:45	2.75	10			28	5	5	1
3/21/2019	21-3-19 2.58am; 3.21am	March	NA	NA	DayBefore	Summer	4	70	21.11111111	93	33.88888889	NA	17:59	6:36	18:30	6:23	19:41	5:13	night	3:15	3.25	10			329	12	12	1
3/21/2019	21-3-19 3.31am	March	NA	NA	DayBefore	Summer	4	70	21.11111111	93	33.88888889	NA	17:59	6:36	18:30	6:23	19:41	5:13	night	3:45	3.75	10			513	24	20	0.833333333
3/21/2019	21-3-19 4.17am	March	NA	NA	DayBefore	Summer	4	70	21.11111111	93	33.88888889	NA	17:59	6:36	18:30	6:23	19:41	5:13	night	4:17	4.283333333	10			341	12	12	1
3/21/2019	21-3-19 4.40am	March	NA	NA	DayBefore	Summer	4	70	21.11111111	93	33.88888889	NA	17:59	6:36	18:30	6:23	19:41	5:13	night	4:45	4.75	10			296	15	15	1
3/21/2019	21-3-19 5.03am	March	NA	NA	DayBefore	Summer	4	70	21.11111111	93	33.88888889	NA	17:59	6:36	18:30	6:23	19:41	5:13	twilight	5:15	5.25	10			445	20	20	1		dawn
3/21/2019	21-3-19 5.26am; 5.49am	March	NA	NA	DayBefore	Summer	4	70	21.11111111	93	33.88888889	NA	17:59	6:36	18:30	6:23	19:41	5:13	twilight	5:45	5.75	10			848	41	41	1		dawn
3/21/2019	21-3-19 6.12am	March	NA	NA	DayBefore	Summer	4	70	21.11111111	93	33.88888889	NA	17:59	6:36	18:30	6:23	19:41	5:13	twilight	6:15	6.25	10			1184	8	8	1		dawn
3/21/2019	21-3-19 6.35am	March	NA	NA	DayBefore	Summer	4	70	21.11111111	93	33.88888889	NA	17:59	6:36	18:30	6:23	19:41	5:13	day	6:45	6.75	10			159	11	11	1
3/21/2019	21-3-19 6.58am; 7.21am	March	NA	NA	DayBefore	Summer	4	70	21.11111111	93	33.88888889	NA	17:59	6:36	18:30	6:23	19:41	5:13	day	7:15	7.25	10			92	17	15	0.882352941
3/21/2019	21-3-19 7.06pm	March	Full	March	DayOf	Summer	4	68	20	93	33.88888889	NA	18:59	7:24	18:30	6:23	19:41	5:12	twilight	19:08	19.13333333	10			11	0	0	NA		dusk
3/21/2019	21-3-19 7.29pm	March	Full	March	DayOf	Summer	4	68	20	93	33.88888889	NA	18:59	7:24	18:30	6:23	19:41	5:12	twilight	19:38	19.63333333	10			6	0	0	NA		dusk
3/21/2019	21-3-19 7.52pm; 21-3-19 8.15pm	March	Full	March	DayOf	Summer	4	68	20	93	33.88888889	NA	18:59	7:24	18:30	6:23	19:41	5:12	night	20:08	20.13333333	10			5	0	0	NA
3/21/2019	21-3-19 8.38pm	March	Full	March	DayOf	Summer	4	68	20	93	33.88888889	NA	18:59	7:24	18:30	6:23	19:41	5:12	night	20:38	20.63333333	10			5	0	0	NA
3/21/2019	21-3-19 9.01pm	March	Full	March	DayOf	Summer	4	68	20	93	33.88888889	NA	18:59	7:24	18:30	6:23	19:41	5:12	night	21:08	21.13333333	10			17	0	0	NA
3/21/2019	21-3-19 9.24pm; 21-3-19 9.47pm	March	Full	March	DayOf	Summer	4	68	20	93	33.88888889	NA	18:59	7:24	18:30	6:23	19:41	5:12	night	21:38	21.63333333	10			5	0	0	NA
3/21/2019	21-3-19 9.47pm	March	Full	March	DayOf	Summer	4	68	20	93	33.88888889	NA	18:59	7:24	18:30	6:23	19:41	5:12	night	22:08	22.13333333	10			10	0	0	NA
3/21/2019	21-3-19 10.33pm	March	Full	March	DayOf	Summer	4	68	20	93	33.88888889	NA	18:59	7:24	18:30	6:23	19:41	5:12	night	22:38	22.63333333	10			30	0	0	NA
3/21/2019	21-3-19 11.04pm	March	Full	March	DayOf	Summer	4	68	20	93	33.88888889	NA	18:59	7:24	18:30	6:23	19:41	5:12	night	23:08	23.13333333	10			147	6	6	1
3/21/2019	21-3-19 11.27pm	March	Full	March	DayOf	Summer	4	68	20	93	33.88888889	NA	18:59	7:24	18:30	6:23	19:41	5:12	night	23:38	23.63333333	10			82	2	2	1
3/21/2019	21-3-19 11.50pm; 22-3-19 12.12am	March	Full	March	DayOf	Summer	4	68	20	93	33.88888889	NA	18:59	7:24	18:30	6:23	19:41	5:12	night	0:08	0.133333333	10			57	4	4	1
3/22/2019	22-3-19 12.35am	March	Full	March	DayOf	Summer	4	68	20	93	33.88888889	NA	18:59	7:24	18:30	6:23	19:41	5:12	night	0:38	0.633333333	10			38	1	1	1
3/22/2019	22-3-19 12.58am	March	Full	March	DayOf	Summer	4	68	20	93	33.88888889	NA	18:59	7:24	18:30	6:23	19:41	5:12	night	1:08	1.133333333	10			26	2	2	1
3/22/2019	22-3-19 1.21am; 22-3-19 1.44am	March	Full	March	DayOf	Summer	4	68	20	93	33.88888889	NA	18:59	7:24	18:30	6:23	19:41	5:12	night	1:38	1.633333333	10			31	0	0	NA
3/22/2019	22-3-19 2.06am	March	Full	March	DayOf	Summer	4	68	20	93	33.88888889	NA	18:59	7:24	18:30	6:23	19:41	5:12	night	2:08	2.133333333	10			23	1	1	1
3/22/2019	22-3-19 2.29am	March	Full	March	DayOf	Summer	4	68	20	93	33.88888889	NA	18:59	7:24	18:30	6:23	19:41	5:12	night	2:38	2.633333333	10			56	3	3	1
3/22/2019	22-3-19 2.52am; 22-3-19 3.15am	March	Full	March	DayOf	Summer	4	68	20	93	33.88888889	NA	18:59	7:24	18:30	6:23	19:41	5:12	night	3:08	3.133333333	10			191	7	7	1
3/22/2019	22-3-19 3.41am	March	Full	March	DayOf	Summer	4	68	20	93	33.88888889	NA	18:59	7:24	18:30	6:23	19:41	5:12	night	3:45	3.75	10			186	9	9	1
3/22/2019	22-3-19 4.02am	March	Full	March	DayOf	Summer	4	68	20	93	33.88888889	NA	18:59	7:24	18:30	6:23	19:41	5:12	night	4:08	4.133333333	10			179	6	6	1
3/22/2019	22-3-19 4.25am	March	Full	March	DayOf	Summer	4	68	20	93	33.88888889	NA	18:59	7:24	18:30	6:23	19:41	5:12	night	4:38	4.633333333	10			230	11	11	1
3/22/2019	22-3-19 4.47am; 22-3-19 5.10am	March	Full	March	DayOf	Summer	4	68	20	93	33.88888889	NA	18:59	7:24	18:30	6:23	19:41	5:12	twilight	5:08	5.133333333	10			465	14	14	1		dawn
3/22/2019	22-3-19 5.33am	March	Full	March	DayOf	Summer	4	68	20	93	33.88888889	NA	18:59	7:24	18:30	6:23	19:41	5:12	twilight	5:38	5.633333333	10			532	37	37	1		dawn
3/22/2019	22-3-19 5.56am	March	Full	March	DayOf	Summer	4	68	20	93	33.88888889	NA	18:59	7:24	18:30	6:23	19:41	5:12	twilight	6:08	6.133333333	10			1131	26	23	0.884615385		dawn
3/22/2019	22-3-19 6.19am; 22-3-19 6.41am	March	Full	March	DayOf	Summer	4	68	20	93	33.88888889	NA	18:59	7:24	18:30	6:23	19:41	5:12	day	6:38	6.633333333	10			212	13	13	1
3/22/2019	22-3-19 7.04am	March	Full	March	DayOf	Summer	4	68	20	93	33.88888889	NA	18:59	7:24	18:30	6:23	19:41	5:12	day	7:08	7.133333333	10			322	25	25	1
3/22/2019	22-3-19 7.36am	March	Full	March	DayOf	Summer	4	68	20	93	33.88888889	NA	18:59	7:24	18:30	6:23	19:41	5:12	day	7:38	7.633333333	10			441	22	22	1
3/22/2019	22-3-19 7.57am	March	Full	March	DayOf	Summer	4	68	20	93	33.88888889	NA	18:59	7:24	18:30	6:23	19:41	5:12	day	8:08	8.133333333	10			336	20	20	1
3/22/2019	22-3-19 8.20am; 22-3-19 8.42am	March	Full	March	DayOf	Summer	4	68	20	93	33.88888889	NA	18:59	7:24	18:30	6:23	19:41	5:12	day	8:38	8.633333333	10			346	10	10	1
3/22/2019	22-3-19 9.05am	March	Full	March	DayOf	Summer	4	68	20	93	33.88888889	NA	18:59	7:24	18:30	6:23	19:41	5:12	day	9:08	9.133333333	10			343	20	15	0.75
3/22/2019	22-3-19 9.28am	March	Full	March	DayOf	Summer	4	68	20	93	33.88888889	NA	18:59	7:24	18:30	6:23	19:41	5:12	day	9:38	9.633333333	10			395	21	8	0.380952381
3/22/2019	22-3-19 9.51am; 22-3-19 10.13am	March	Full	March	DayOf	Summer	4	68	20	93	33.88888889	NA	18:59	7:24	18:30	6:23	19:41	5:12	day	10:08	10.13333333	10			386	15	7	0.466666667
3/22/2019	22-3-19 10.36am	March	Full	March	DayOf	Summer	4	68	20	93	33.88888889	NA	18:59	7:24	18:30	6:23	19:41	5:12	day	10:38	10.63333333	10			246	6	1	0.166666667
3/22/2019	22-3-19 10.59am	March	Full	March	DayOf	Summer	4	68	20	93	33.88888889	NA	18:59	7:24	18:30	6:23	19:41	5:12	day	11:08	11.13333333	10			228	9	4	0.444444444
3/22/2019	22-3-19 11.22am; 22-3-19 11.44am	March	Full	March	DayOf	Summer	4	68	20	93	33.88888889	NA	18:59	7:24	18:30	6:23	19:41	5:12	day	11:38	11.63333333	10			187	9	4	0.444444444
3/22/2019	22-3-19 12.07pm	March	Full	March	DayOf	Summer	4	68	20	93	33.88888889	NA	18:59	7:24	18:30	6:23	19:41	5:12	day	12:08	12.13333333	10			210	7	2	0.285714286
3/22/2019	22-3-19 12.30pm	March	Full	March	DayOf	Summer	4	68	20	93	33.88888889	NA	18:59	7:24	18:30	6:23	19:41	5:12	day	12:38	12.63333333	10			853	7	3	0.428571429
3/22/2019	22-3-19 1.06pm	March	Full	March	DayOf	Summer	4	68	20	93	33.88888889	NA	18:59	7:24	18:30	6:23	19:41	5:12	day	13:08	13.13333333	10			180	9	3	0.333333333
3/22/2019	22-3-19 1.28pm	March	Full	March	DayOf	Summer	4	68	20	93	33.88888889	NA	18:59	7:24	18:30	6:23	19:41	5:12	day	13:38	13.63333333	10			250	7	2	0.285714286
3/22/2019	22-3-19 1.50pm; 22-3-19 2.13pm	March	Full	March	DayOf	Summer	4	68	20	93	33.88888889	NA	18:59	7:24	18:30	6:23	19:41	5:12	day	14:08	14.13333333	10			224	6	5	0.833333333
3/22/2019	22-3-19 2.36pm	March	Full	March	DayOf	Summer	4	68	20	93	33.88888889	NA	18:59	7:24	18:30	6:23	19:41	5:12	day	14:38	14.63333333	10			132	8	5	0.625
3/22/2019	22-3-19 2.59pm	March	Full	March	DayOf	Summer	4	68	20	93	33.88888889	NA	18:59	7:24	18:30	6:23	19:41	5:12	day	15:08	15.13333333	10			147	9	7	0.777777778
3/22/2019	22-3-19 3.22pm; 22-3-19 3.44pm	March	Full	March	DayOf	Summer	4	68	20	93	33.88888889	NA	18:59	7:24	18:30	6:23	19:41	5:12	day	15:38	15.63333333	10			165	4	0	0
3/22/2019	22-3-19 4.07pm	March	Full	March	DayOf	Summer	4	68	20	93	33.88888889	NA	18:59	7:24	18:30	6:23	19:41	5:12	day	16:08	16.13333333	10			137	8	3	0.375
3/22/2019	22-3-19 4.30pm	March	Full	March	DayOf	Summer	4	68	20	93	33.88888889	NA	18:59	7:24	18:30	6:23	19:41	5:12	day	16:38	16.63333333	10			108	3	2	0.666666667
3/22/2019	22-3-19 4.53pm; 22-3-19 5.15pm	March	Full	March	DayOf	Summer	4	68	20	93	33.88888889	NA	18:59	7:24	18:30	6:23	19:41	5:12	day	17:08	17.13333333	10			78	3	1	0.333333333
3/22/2019	22-3-19 5.38pm	March	Full	March	DayOf	Summer	4	68	20	93	33.88888889	NA	18:59	7:24	18:30	6:23	19:41	5:12	day	17:38	17.63333333	10			64	4	1	0.25
3/22/2019	22-3-19 6.12pm	March	Full	March	DayOf	Summer	4	68	20	93	33.88888889	NA	18:59	7:24	18:30	6:23	19:41	5:12	day	18:14	18.23333333	10			90	2	1	0.5
3/22/2019	22-3-19 6.34pm	March	Full	March	DayOf	Summer	4	68	20	93	33.88888889	NA	18:59	7:24	18:30	6:23	19:41	5:12	day	18:38	18.63333333	10			66	2	1	0.5
3/22/2019	22-3-19 6.15pm	March	NA	NA	DayAfter	Summer	4	70	21.11111111	93	33.88888889	NA	19:57	8:11	18:30	6:22	19:41	5:11	day	18:20	18.33333333	10			60	1	1	1
3/22/2019	22-3-19 6.37pm	March	NA	NA	DayAfter	Summer	4	70	21.11111111	93	33.88888889	NA	19:57	8:11	18:30	6:22	19:41	5:11	twilight	18:50	18.83333333	10			955	4	4	1		dusk
3/22/2019	22-3-19 7.00pm; 7.22pm	March	NA	NA	DayAfter	Summer	4	70	21.11111111	93	33.88888889	NA	19:57	8:11	18:30	6:22	19:41	5:11	twilight	19:20	19.33333333	10			3	0	0	NA		dusk
3/22/2019	22-3-19 7.45pm	March	NA	NA	DayAfter	Summer	4	70	21.11111111	93	33.88888889	NA	19:57	8:11	18:30	6:22	19:41	5:11	night	19:50	19.83333333	10			4	0	0	NA
3/22/2019	22-3-19 8.08pm	March	NA	NA	DayAfter	Summer	4	70	21.11111111	93	33.88888889	NA	19:57	8:11	18:30	6:22	19:41	5:11	night	20:20	20.33333333	10			4	0	0	NA
3/22/2019	22-3-19 8.31pm; 8.54pm	March	NA	NA	DayAfter	Summer	4	70	21.11111111	93	33.88888889	NA	19:57	8:11	18:30	6:22	19:41	5:11	night	20:50	20.83333333	10			11	0	0	NA
3/22/2019	22-3-19 9.16pm	March	NA	NA	DayAfter	Summer	4	70	21.11111111	93	33.88888889	NA	19:57	8:11	18:30	6:22	19:41	5:11	night	21:20	21.33333333	10			3	0	0	NA
3/22/2019	22-3-19 9.39pm	March	NA	NA	DayAfter	Summer	4	70	21.11111111	93	33.88888889	NA	19:57	8:11	18:30	6:22	19:41	5:11	night	21:50	21.83333333	10			2	0	0	NA
3/22/2019	22-3-19 10.02pm; 10.25pm	March	NA	NA	DayAfter	Summer	4	70	21.11111111	93	33.88888889	NA	19:57	8:11	18:30	6:22	19:41	5:11	night	22:20	22.33333333	10			7	0	0	NA
3/22/2019	22-3-19 10.47pm	March	NA	NA	DayAfter	Summer	4	70	21.11111111	93	33.88888889	NA	19:57	8:11	18:30	6:22	19:41	5:11	night	22:50	22.83333333	10			2	0	0	NA
3/22/2019	22-3-19 11.19pm	March	NA	NA	DayAfter	Summer	4	70	21.11111111	93	33.88888889	NA	19:57	8:11	18:30	6:22	19:41	5:11	night	23:21	23.35	10			8	0	0	NA
3/22/2019	22-3-19 11.40pm	March	NA	NA	DayAfter	Summer	4	70	21.11111111	93	33.88888889	NA	19:57	8:11	18:30	6:22	19:41	5:11	night	23:50	23.83333333	10			23	0	0	NA
3/23/2019	23-3-19 0.03am; 0.26am	March	NA	NA	DayAfter	Summer	4	70	21.11111111	95	35	NA	19:57	8:11	18:30	6:22	19:41	5:11	night	0:20	0.333333333	10			93	4	4	1
3/23/2019	23-3-19 0.48am	March	NA	NA	DayAfter	Summer	4	70	21.11111111	95	35	NA	19:57	8:11	18:30	6:22	19:41	5:11	night	0:50	0.833333333	10			41	1	1	1
3/23/2019	23-3-19 1.11am	March	NA	NA	DayAfter	Summer	4	70	21.11111111	95	35	NA	19:57	8:11	18:30	6:22	19:41	5:11	night	1:20	1.333333333	10			55	5	5	1
3/23/2019	23-3-19 1.34am; 1.57am	March	NA	NA	DayAfter	Summer	4	70	21.11111111	95	35	NA	19:57	8:11	18:30	6:22	19:41	5:11	night	1:50	1.833333333	10			72	1	1	1
3/23/2019	23-3-19 2.20am	March	NA	NA	DayAfter	Summer	4	70	21.11111111	95	35	NA	19:57	8:11	18:30	6:22	19:41	5:11	night	2:20	2.333333333	10			52	2	2	1
3/23/2019	23-3-19 2.42am	March	NA	NA	DayAfter	Summer	4	70	21.11111111	95	35	NA	19:57	8:11	18:30	6:22	19:41	5:11	night	2:50	2.833333333	10			44	1	1	1
3/23/2019	23-3-19 3.05am	March	NA	NA	DayAfter	Summer	4	70	21.11111111	95	35	NA	19:57	8:11	18:30	6:22	19:41	5:11	night	3:14	3.233333333	10			59	2	2	1
3/23/2019	23-3-19 3.31am; 3.53am	March	NA	NA	DayAfter	Summer	4	70	21.11111111	95	35	NA	19:57	8:11	18:30	6:22	19:41	5:11	night	3:50	3.833333333	10			203	12	12	1
3/23/2019	23-3-19 4.16am	March	NA	NA	DayAfter	Summer	4	70	21.11111111	95	35	NA	19:57	8:11	18:30	6:22	19:41	5:11	night	4:20	4.333333333	10			317	11	11	1
3/23/2019	23-3-19 4.38am	March	NA	NA	DayAfter	Summer	4	70	21.11111111	95	35	NA	19:57	8:11	18:30	6:22	19:41	5:11	night	4:50	4.833333333	10			397	12	12	1
3/23/2019	23-3-19 5.01am; 5.24am	March	NA	NA	DayAfter	Summer	4	70	21.11111111	95	35	NA	19:57	8:11	18:30	6:22	19:41	5:11	twilight	5:20	5.333333333	10			656	14	14	1		dawn
3/23/2019	23-3-19 5.47am	March	NA	NA	DayAfter	Summer	4	70	21.11111111	95	35	NA	19:57	8:11	18:30	6:22	19:41	5:11	twilight	5:50	5.833333333	10			1020	44	44	1		dawn
3/23/2019	23-3-19 6.09am	March	NA	NA	DayAfter	Summer	4	70	21.11111111	95	35	NA	19:57	8:11	18:30	6:22	19:41	5:11	twilight	6:20	6.333333333	10			628	7	7	1		dawn
3/23/2019	23-3-19 6.32am	March	NA	NA	DayAfter	Summer	4	70	21.11111111	95	35	NA	19:57	8:11	18:30	6:22	19:41	5:11	day	6:50	6.833333333	10			209	24	24	1
3/23/2019	23-3-19 7.18am	March	NA	NA	DayAfter	Summer	4	70	21.11111111	95	35	NA	19:57	8:11	18:30	6:22	19:41	5:11	day	7:20	7.333333333	10			186	24	24	1
3/24/2019	24-3-19 8.22pm	March	waning gibbous	March	NA	Summer	4	73	22.77777778	93	33.88888889	NA	21:50	9:45	18:30	6:21	19:41	5:10	night	20:24	20.4	10			2	0	0	NA
3/24/2019	24-3-19 8.44pm	March	waning gibbous	March	NA	Summer	4	73	22.77777778	93	33.88888889	NA	21:50	9:45	18:30	6:21	19:41	5:10	night	20:50	20.83333333	10			3	0	0	NA
3/24/2019	24-3-19 9.07pm	March	waning gibbous	March	NA	Summer	4	73	22.77777778	93	33.88888889	NA	21:50	9:45	18:30	6:21	19:41	5:10	night	21:20	21.33333333	10			1	0	0	NA
3/24/2019	24-3-19 9.29m; 9.52m	March	waning gibbous	March	NA	Summer	4	73	22.77777778	93	33.88888889	NA	21:50	9:45	18:30	6:21	19:41	5:10	night	21:50	21.83333333	10			1	0	0	NA
3/24/2019	24-3-19 10.15pm	March	waning gibbous	March	NA	Summer	4	73	22.77777778	93	33.88888889	NA	21:50	9:45	18:30	6:21	19:41	5:10	night	22:20	22.33333333	10			0	0	0	NA
3/24/2019	24-3-19 10.38pm	March	waning gibbous	March	NA	Summer	4	73	22.77777778	93	33.88888889	NA	21:50	9:45	18:30	6:21	19:41	5:10	night	22:45	22.75	10			1	0	0	NA
3/24/2019	24-3-19 11.01pm; 11.22pm	March	waning gibbous	March	NA	Summer	4	73	22.77777778	93	33.88888889	NA	21:50	9:45	18:30	6:21	19:41	5:10	night	23:20	23.33333333	10			4	0	0	NA
3/24/2019	24-3-19 11.45pm	March	waning gibbous	March	NA	Summer	4	73	22.77777778	93	33.88888889	NA	21:50	9:45	18:30	6:21	19:41	5:10	night	23:50	23.83333333	10			9	0	0	NA
3/25/2019	25-3-19 0.05am	March	waning gibbous	March	NA	Summer	4	73	22.77777778	95	35	NA	21:50	9:45	18:30	6:21	19:41	5:10	night	0:20	0.333333333	10			20	0	0	NA
3/25/2019	25-3-19 0.31am; 0.53am	March	waning gibbous	March	NA	Summer	4	73	22.77777778	95	35	NA	21:50	9:45	18:30	6:21	19:41	5:10	night	0:50	0.833333333	10			31	0	0	NA
3/25/2019	25-3-19 1.16am	March	waning gibbous	March	NA	Summer	4	73	22.77777778	95	35	NA	21:50	9:45	18:30	6:21	19:41	5:10	night	1:20	1.333333333	10			59	4	4	1
3/25/2019	25-3-19 1.39am	March	waning gibbous	March	NA	Summer	4	73	22.77777778	95	35	NA	21:50	9:45	18:30	6:21	19:41	5:10	night	1:50	1.833333333	10			74	0	0	NA
3/25/2019	25-3-19 2.02am; 2.24am	March	waning gibbous	March	NA	Summer	4	73	22.77777778	95	35	NA	21:50	9:45	18:30	6:21	19:41	5:10	night	2:20	2.333333333	10			59	0	0	NA
3/25/2019	25-3-19 2.47am	March	waning gibbous	March	NA	Summer	4	73	22.77777778	95	35	NA	21:50	9:45	18:30	6:21	19:41	5:10	night	2:50	2.833333333	10			62	1	1	1
3/25/2019	25-3-19 3.10am	March	waning gibbous	March	NA	Summer	4	73	22.77777778	95	35	NA	21:50	9:45	18:30	6:21	19:41	5:10	night	3:12	3.2	10			63	0	0	NA
3/25/2019	25-3-19 3.50am	March	waning gibbous	March	NA	Summer	4	73	22.77777778	95	35	NA	21:50	9:45	18:30	6:21	19:41	5:10	night	3:50	3.833333333	10			62	0	0	NA
3/25/2019	25-3-19 4.13am	March	waning gibbous	March	NA	Summer	4	73	22.77777778	95	35	NA	21:50	9:45	18:30	6:21	19:41	5:10	night	4:20	4.333333333	10			114	1	1	1
3/25/2019	25-3-19 4.36am; 4.58am	March	waning gibbous	March	NA	Summer	4	73	22.77777778	95	35	NA	21:50	9:45	18:30	6:21	19:41	5:10	night	4:50	4.833333333	10			165	0	0	NA
3/25/2019	25-3-19 5.21am	March	waning gibbous	March	NA	Summer	4	73	22.77777778	95	35	NA	21:50	9:45	18:30	6:21	19:41	5:10	night	5:21	5.35	10			286	10	10	1
3/25/2019	25-3-19 5.44am	March	waning gibbous	March	NA	Summer	4	73	22.77777778	95	35	NA	21:50	9:45	18:30	6:21	19:41	5:10	twilight	5:50	5.833333333	10			1119	32	32	1		dawn
3/25/2019	25-3-19 6.07am	March	waning gibbous	March	NA	Summer	4	73	22.77777778	95	35	NA	21:50	9:45	18:30	6:21	19:41	5:10	twilight	6:20	6.333333333	10			652	18	4	0.222222222		dawn
3/25/2019	25-3-19 6.30am; 6.52am	March	waning gibbous	March	NA	Summer	4	73	22.77777778	95	35	NA	21:50	9:45	18:30	6:21	19:41	5:10	day	6:50	6.833333333	10			370	21	21	1
3/25/2019	25-3-19 7.15am	March	waning gibbous	March	NA	Summer	4	73	22.77777778	95	35	NA	21:50	9:45	18:30	6:21	19:41	5:10	day	7:19	7.316666667	10			271	12	12	1
3/25/2019	25-3-19 7.35am; 7.57am	March	waning gibbous	March	NA	Summer	4	73	22.77777778	95	35	NA	21:50	9:45	18:30	6:21	19:41	5:10	day	7:50	7.833333333	10			257	14	6	0.428571429
3/25/2019	25-3-19 8.19am	March	waning gibbous	March	NA	Summer	4	73	22.77777778	95	35	NA	21:50	9:45	18:30	6:21	19:41	5:10	day	8:20	8.333333333	10			353	21	12	0.571428571
3/25/2019	25-3-19 8.42am	March	waning gibbous	March	NA	Summer	4	73	22.77777778	95	35	NA	21:50	9:45	18:30	6:21	19:41	5:10	day	8:50	8.833333333	10			504	21	14	0.666666667
3/25/2019	25-3-19 9.02am; 9.28am	March	waning gibbous	March	NA	Summer	4	73	22.77777778	95	35	NA	21:50	9:45	18:30	6:21	19:41	5:10	day	9:20	9.333333333	10			391	16	16	1
3/25/2019	25-3-19 9.51am	March	waning gibbous	March	NA	Summer	4	73	22.77777778	95	35	NA	21:50	9:45	18:30	6:21	19:41	5:10	day	9:51	9.85	10			271	6	1	0.166666667
3/25/2019	25-3-19 10.13am	March	waning gibbous	March	NA	Summer	4	73	22.77777778	95	35	NA	21:50	9:45	18:30	6:21	19:41	5:10	day	10:20	10.33333333	10			235	4	2	0.5
3/25/2019	25-3-19 10.36am; 10.59am	March	waning gibbous	March	NA	Summer	4	73	22.77777778	95	35	NA	21:50	9:45	18:30	6:21	19:41	5:10	day	10:50	10.83333333	10			208	6	0	0
3/25/2019	25-3-19 11.22am	March	waning gibbous	March	NA	Summer	4	73	22.77777778	95	35	NA	21:50	9:45	18:30	6:21	19:41	5:10	day	11:22	11.36666667	10			231	9	0	0
3/25/2019	25-3-19 11.44am	March	waning gibbous	March	NA	Summer	4	73	22.77777778	95	35	NA	21:50	9:45	18:30	6:21	19:41	5:10	day	11:50	11.83333333	10			237	5	0	0
3/25/2019	25-3-19 12.07pm	March	waning gibbous	March	NA	Summer	4	73	22.77777778	95	35	NA	21:50	9:45	18:30	6:21	19:41	5:10	day	12:20	12.33333333	10			247	10	0	0
3/25/2019	25-3-19 12.47pm	March	waning gibbous	March	NA	Summer	4	73	22.77777778	95	35	NA	21:50	9:45	18:30	6:21	19:41	5:10	day	12:50	12.83333333	10			206	8	0	0
3/25/2019	25-3-19 1.09pm	March	waning gibbous	March	NA	Summer	4	73	22.77777778	95	35	NA	21:50	9:45	18:30	6:21	19:41	5:10	day	13:20	13.33333333	10			224	12	0	0
3/25/2019	25-3-19 1.32pm; 1.55pm	March	waning gibbous	March	NA	Summer	4	73	22.77777778	95	35	NA	21:50	9:45	18:30	6:21	19:41	5:10	day	13:50	13.83333333	10			218	12	1	0.083333333
3/25/2019	25-3-19 2.18pm	March	waning gibbous	March	NA	Summer	4	73	22.77777778	95	35	NA	21:50	9:45	18:30	6:21	19:41	5:10	day	14:20	14.33333333	10			302	9	4	0.444444444
3/25/2019	25-3-19 2.41pm	March	waning gibbous	March	NA	Summer	4	73	22.77777778	95	35	NA	21:50	9:45	18:30	6:21	19:41	5:10	day	14:50	14.83333333	10			161	13	6	0.461538462
3/25/2019	25-3-19 3.03pm; 3.26pm	March	waning gibbous	March	NA	Summer	4	73	22.77777778	95	35	NA	21:50	9:45	18:30	6:21	19:41	5:10	day	15:20	15.33333333	10			152	9	0	0
3/25/2019	25-3-19 3.49pm	March	waning gibbous	March	NA	Summer	4	73	22.77777778	95	35	NA	21:50	9:45	18:30	6:21	19:41	5:10	day	15:50	15.83333333	10			153	3	1	0.333333333
3/25/2019	25-3-19 4.12pm	March	waning gibbous	March	NA	Summer	4	73	22.77777778	95	35	NA	21:50	9:45	18:30	6:21	19:41	5:10	day	16:20	16.33333333	10			122	6	0	0
3/25/2019	25-3-19 4.34pm; 4.57pm	March	waning gibbous	March	NA	Summer	4	73	22.77777778	95	35	NA	21:50	9:45	18:30	6:21	19:41	5:10	day	16:50	16.83333333	10			139	6	0	0
3/25/2019	25-3-19 5.20pm	March	waning gibbous	March	NA	Summer	4	73	22.77777778	95	35	NA	21:50	9:45	18:30	6:21	19:41	5:10	day	17:20	17.33333333	10			83	2	0	0
3/25/2019	25-3-19 5.43pm	March	waning gibbous	March	NA	Summer	4	73	22.77777778	95	35	NA	21:50	9:45	18:30	6:21	19:41	5:10	day	17:50	17.83333333	10			65	0	0	NA
3/25/2019	25-3-19 6.06pm	March	waning gibbous	March	NA	Summer	4	73	22.77777778	95	35	NA	21:50	9:45	18:30	6:21	19:41	5:10	day	18:09	18.15	10			45	1	0	0
3/28/2019	28-3-19 6.32pm	March	last quarter	March	NA	Summer	4	64	17.77777778	97	36.11111111	NA	1:22	13:03	18:31	6:18	19:41	5:07	twilight	18:34	18.56666667	10			97	2	2	1		dusk
3/28/2019	28-3-19 6.55pm	March	last quarter	March	NA	Summer	4	64	17.77777778	97	36.11111111	NA	1:22	13:03	18:31	6:18	19:41	5:07	twilight	19:04	19.06666667	10			27	0	0	NA		dusk
3/28/2019	28-3-19 7.18pm; 28-3-19 7.41pm	March	last quarter	March	NA	Summer	4	64	17.77777778	97	36.11111111	NA	1:22	13:03	18:31	6:18	19:41	5:07	twilight	19:34	19.56666667	10			7	0	0	NA		dusk
3/28/2019	28-3-19 8.04pm	March	last quarter	March	NA	Summer	4	64	17.77777778	97	36.11111111	NA	1:22	13:03	18:31	6:18	19:41	5:07	night	20:04	20.06666667	10			5	0	0	NA
3/28/2019	28-3-19 8.27pm	March	last quarter	March	NA	Summer	4	64	17.77777778	97	36.11111111	NA	1:22	13:03	18:31	6:18	19:41	5:07	night	20:34	20.56666667	10			2	0	0	NA
3/28/2019	28-3-19 8.50pm; 28-3-19 9.13pm	March	last quarter	March	NA	Summer	4	64	17.77777778	97	36.11111111	NA	1:22	13:03	18:31	6:18	19:41	5:07	night	21:04	21.06666667	10			5	0	0	NA
3/28/2019	28-3-19 9.13pm; 28-3-19 9.36pm	March	last quarter	March	NA	Summer	4	64	17.77777778	97	36.11111111	NA	1:22	13:03	18:31	6:18	19:41	5:07	night	21:34	21.56666667	10			2	0	0	NA
3/28/2019	28-3-19 9.59pm	March	last quarter	March	NA	Summer	4	64	17.77777778	97	36.11111111	NA	1:22	13:03	18:31	6:18	19:41	5:07	night	22:04	22.06666667	10			0	0	0	NA
3/28/2019	28-3-19 10.22pm	March	last quarter	March	NA	Summer	4	64	17.77777778	97	36.11111111	NA	1:22	13:03	18:31	6:18	19:41	5:07	night	22:34	22.56666667	10			0	0	0	NA
3/28/2019	28-3-19 10.45pm; 28-3-19 11.08pm	March	last quarter	March	NA	Summer	4	64	17.77777778	97	36.11111111	NA	1:22	13:03	18:31	6:18	19:41	5:07	night	23:04	23.06666667	10			0	0	0	NA
3/28/2019	28-3-19 11.32pm	March	last quarter	March	NA	Summer	4	64	17.77777778	97	36.11111111	NA	1:22	13:03	18:31	6:18	19:41	5:07	night	23:34	23.56666667	10			0	0	0	NA
3/28/2019	28-3-19 11.55pm	March	last quarter	March	NA	Summer	4	64	17.77777778	97	36.11111111	NA	1:22	13:03	18:31	6:18	19:41	5:07	night	0:04	0.066666667	10			0	0	0	NA
3/29/2019	29-3-19 0.17am; 29-3-19 0.40am	March	last quarter	March	NA	Summer	4	64	17.77777778	95	35	NA	1:22	13:03	18:31	6:18	19:41	5:07	night	0:34	0.566666667	10			2	0	0	NA
3/29/2019	29-3-19 1.03am	March	last quarter	March	NA	Summer	4	64	17.77777778	95	35	NA	1:22	13:03	18:31	6:18	19:41	5:07	night	1:04	1.066666667	10			0	0	0	NA
3/29/2019	29-3-19 1.26am	March	last quarter	March	NA	Summer	4	64	17.77777778	95	35	NA	1:22	13:03	18:31	6:18	19:41	5:07	night	1:34	1.566666667	10			0	0	0	NA
3/29/2019	29-3-19 1.49am	March	last quarter	March	NA	Summer	4	64	17.77777778	95	35	NA	1:22	13:03	18:31	6:18	19:41	5:07	night	2:04	2.066666667	10			0	0	0	NA
3/29/2019	29-3-19 2.34am	March	last quarter	March	NA	Summer	4	64	17.77777778	95	35	NA	1:22	13:03	18:31	6:18	19:41	5:07	night	2:34	2.566666667	10			0	0	0	NA
3/29/2019	29-3-19 2.57am	March	last quarter	March	NA	Summer	4	64	17.77777778	95	35	NA	1:22	13:03	18:31	6:18	19:41	5:07	night	3:04	3.066666667	10			0	0	0	NA
3/29/2019	29-3-19 3.21am	March	last quarter	March	NA	Summer	4	64	17.77777778	95	35	NA	1:22	13:03	18:31	6:18	19:41	5:07	night	3:34	3.566666667	10			0	0	0	NA
3/29/2019	29-3-19 3.44am; 29-3-19 4.07am	March	last quarter	March	NA	Summer	4	64	17.77777778	95	35	NA	1:22	13:03	18:31	6:18	19:41	5:07	night	4:04	4.066666667	10			0	0	0	NA
3/29/2019	29-3-19 4.30am	March	last quarter	March	NA	Summer	4	64	17.77777778	95	35	NA	1:22	13:03	18:31	6:18	19:41	5:07	night	4:34	4.566666667	10			14	0	0	NA
3/29/2019	29-3-19 4.53am	March	last quarter	March	NA	Summer	4	64	17.77777778	95	35	NA	1:22	13:03	18:31	6:18	19:41	5:07	twilight	5:04	5.066666667	10			79	0	0	NA		dawn
3/29/2019	29-3-19 5.16am; 3-29-19 5.39am	March	last quarter	March	NA	Summer	4	64	17.77777778	95	35	NA	1:22	13:03	18:31	6:18	19:41	5:07	twilight	5:34	5.566666667	10			257	8	8	1		dawn
3/29/2019	29-3-19 6.02am	March	last quarter	March	NA	Summer	4	64	17.77777778	95	35	NA	1:22	13:03	18:31	6:18	19:41	5:07	twilight	6:04	6.066666667	10			1251	28	28	1		dawn
3/29/2019	29-3-19 6.25am	March	last quarter	March	NA	Summer	4	64	17.77777778	95	35	NA	1:22	13:03	18:31	6:18	19:41	5:07	day	6:34	6.566666667	10			284	5	5	1
3/29/2019	29-3-19 6.48am; 29-3-19 7.11am	March	last quarter	March	NA	Summer	4	64	17.77777778	95	35	NA	1:22	13:03	18:31	6:18	19:41	5:07	day	7:04	7.066666667	8.5			182	7	7	1
3/29/2019	29-3-19 7.13am	March	last quarter	March	NA	Summer	4	64	17.77777778	95	35	NA	1:22	13:03	18:31	6:18	19:41	5:07	day	7:34	7.566666667	10			347	16	10	0.625
3/29/2019	29-3-19 7.59am	March	last quarter	March	NA	Summer	4	64	17.77777778	95	35	NA	1:22	13:03	18:31	6:18	19:41	5:07	day	8:04	8.066666667	10			267	12	10	0.833333333
3/29/2019	29-3-19 8.22am	March	last quarter	March	NA	Summer	4	64	17.77777778	95	35	NA	1:22	13:03	18:31	6:18	19:41	5:07	day	8:34	8.566666667	10			349	15	8	0.533333333
3/29/2019	29-3-19 8.45am; 29-3-19 9.08am	March	last quarter	March	NA	Summer	4	64	17.77777778	95	35	NA	1:22	13:03	18:31	6:18	19:41	5:07	day	9:04	9.066666667	10			368	16	7	0.4375
3/29/2019	29-3-19 9.31am	March	last quarter	March	NA	Summer	4	64	17.77777778	95	35	NA	1:22	13:03	18:31	6:18	19:41	5:07	day	9:34	9.566666667	10			322	12	5	0.416666667
3/29/2019	29-3-19 9.54am	March	last quarter	March	NA	Summer	4	64	17.77777778	95	35	NA	1:22	13:03	18:31	6:18	19:41	5:07	day	10:04	10.06666667	10			316	15	5	0.333333333
3/29/2019	29-3-19 10.17am; 29-3-19 10.40am	March	last quarter	March	NA	Summer	4	64	17.77777778	95	35	NA	1:22	13:03	18:31	6:18	19:41	5:07	day	10:34	10.56666667	10			182	5	1	0.2
3/29/2019	29-3-19 11.03am	March	last quarter	March	NA	Summer	4	64	17.77777778	95	35	NA	1:22	13:03	18:31	6:18	19:41	5:07	day	11:04	11.06666667	10			189	7	2	0.285714286
3/29/2019	29-3-19 11.26am	March	last quarter	March	NA	Summer	4	64	17.77777778	95	35	NA	1:22	13:03	18:31	6:18	19:41	5:07	day	11:34	11.56666667	10			172	8	0	0
3/29/2019	29-3-19 11.49am; 29-3-19 12.12pm	March	last quarter	March	NA	Summer	4	64	17.77777778	95	35	NA	1:22	13:03	18:31	6:18	19:41	5:07	day	12:04	12.06666667	10			158	3	1	0.333333333
3/29/2019	29-3-19 12.39pm	March	last quarter	March	NA	Summer	4	64	17.77777778	95	35	NA	1:22	13:03	18:31	6:18	19:41	5:07	day	13:41	13.68333333	10			183	6	6	1
3/29/2019	29-3-19 1.02pm	March	last quarter	March	NA	Summer	4	64	17.77777778	95	35	NA	1:22	13:03	18:31	6:18	19:41	5:07	day	13:04	13.06666667	10			161	11	3	0.272727273
3/29/2019	29-3-19 1.25pm	March	last quarter	March	NA	Summer	4	64	17.77777778	95	35	NA	1:22	13:03	18:31	6:18	19:41	5:07	day	13:34	13.56666667	10			178	4	3	0.75
3/29/2019	29-3-19 1.48pm; 29-3-19 2.11pm	March	last quarter	March	NA	Summer	4	64	17.77777778	95	35	NA	1:22	13:03	18:31	6:18	19:41	5:07	day	14:04	14.06666667	10			198	9	5	0.555555556
3/29/2019	29-3-19 2.34pm	March	last quarter	March	NA	Summer	4	64	17.77777778	95	35	NA	1:22	13:03	18:31	6:18	19:41	5:07	day	14:34	14.56666667	10			230	10	9	0.9
3/29/2019	29-3-19 2.57pm	March	last quarter	March	NA	Summer	4	64	17.77777778	95	35	NA	1:22	13:03	18:31	6:18	19:41	5:07	day	15:04	15.06666667	10			245	18	18	1
3/29/2019	29-3-19 3.29pm; 29-3-19 3.43pm	March	last quarter	March	NA	Summer	4	64	17.77777778	95	35	NA	1:22	13:03	18:31	6:18	19:41	5:07	day	15:34	15.56666667	10			291	14	14	1
3/29/2019	29-3-19 3.43pm; 29-3-19 4.06pm	March	last quarter	March	NA	Summer	4	64	17.77777778	95	35	NA	1:22	13:03	18:31	6:18	19:41	5:07	day	16:04	16.06666667	10			260	12	12	1
3/29/2019	29-3-19 4.29pm	March	last quarter	March	NA	Summer	4	64	17.77777778	95	35	NA	1:22	13:03	18:31	6:18	19:41	5:07	day	16:34	16.56666667	10			277	13	13	1
3/29/2019	29-3-1-9 4.52pm	March	last quarter	March	NA	Summer	4	64	17.77777778	95	35	NA	1:22	13:03	18:31	6:18	19:41	5:07	day	17:04	17.06666667	10			269	10	8	0.8
3/29/2019	29-3-19 5.15pm; 29-3-19 5.38pm	March	last quarter	March	NA	Summer	4	64	17.77777778	95	35	NA	1:22	13:03	18:31	6:18	19:41	5:07	day	17:34	17.56666667	10			204	7	7	1
4/1/2019	1-4-19 6.12pm	April	waning crescent	March	NA	Summer	4	73	22.77777778	95	35	NA	4:20	16:18	18:31	6:15	19:42	5:04	twilight	18:15	18.25	10			28	0	0	NA		dusk
4/1/2019	1-4-19 6.22pm	April	waning crescent	March	NA	Summer	4	73	22.77777778	95	35	NA	4:20	16:18	18:31	6:15	19:42	5:04	twilight	18:45	18.75	10			533	0	0	NA		dusk
4/1/2019	1-4-19 6.56pm; 7.19pm	April	waning crescent	March	NA	Summer	4	73	22.77777778	95	35	NA	4:20	16:18	18:31	6:15	19:42	5:04	twilight	19:15	19.25	10			3	0	0	NA		dusk
4/1/2019	1-4-19 7.42pm	April	waning crescent	March	NA	Summer	4	73	22.77777778	95	35	NA	4:20	16:18	18:31	6:15	19:42	5:04	night	19:45	19.75	10			3	0	0	NA
4/1/2019	1-4-19 8.05pm	April	waning crescent	March	NA	Summer	4	73	22.77777778	95	35	NA	4:20	16:18	18:31	6:15	19:42	5:04	night	20:15	20.25	10			4	0	0	NA
4/1/2019	1-4-19 8.27pm; 8.50pm	April	waning crescent	March	NA	Summer	4	73	22.77777778	95	35	NA	4:20	16:18	18:31	6:15	19:42	5:04	night	20:45	20.75	10			1	0	0	NA
4/1/2019	1-4-19 9.13pm	April	waning crescent	March	NA	Summer	4	73	22.77777778	95	35	NA	4:20	16:18	18:31	6:15	19:42	5:04	night	21:15	21.25	10			3	0	0	NA
4/1/2019	1-4-19 9.36pm	April	waning crescent	March	NA	Summer	4	73	22.77777778	95	35	NA	4:20	16:18	18:31	6:15	19:42	5:04	night	21:45	21.75	10			1	0	0	NA
4/1/2019	1-4-19 10.11pm	April	waning crescent	March	NA	Summer	4	73	22.77777778	95	35	NA	4:20	16:18	18:31	6:15	19:42	5:04	night	22:15	22.25	10			0	0	0	NA
4/1/2019	1-4-19 10.33pm	April	waning crescent	March	NA	Summer	4	73	22.77777778	95	35	NA	4:20	16:18	18:31	6:15	19:42	5:04	night	22:45	22.75	10			1	0	0	NA
4/1/2019	1-4-19 10.56pm; 11.18pm	April	waning crescent	March	NA	Summer	4	73	22.77777778	95	35	NA	4:20	16:18	18:31	6:15	19:42	5:04	night	23:15	23.25	10			1	0	0	NA
4/1/2019	1-4-19 11.41pm	April	waning crescent	March	NA	Summer	4	73	22.77777778	95	35	NA	4:20	16:18	18:31	6:15	19:42	5:04	night	23:45	23.75	10			1	0	0	NA
4/2/2019	2-4-19 0.04am	April	waning crescent	March	NA	Summer	4	73	22.77777778	93	33.88888889	NA	4:20	16:18	18:31	6:15	19:42	5:04	night	0:15	0.25	10			0	0	0	NA
4/2/2019	2-4-19 0.27am; 0.50am	April	waning crescent	March	NA	Summer	4	73	22.77777778	93	33.88888889	NA	4:20	16:18	18:31	6:15	19:42	5:04	night	0:45	0.75	10			0	0	0	NA
4/2/2019	2-4-19 1.12am	April	waning crescent	March	NA	Summer	4	73	22.77777778	93	33.88888889	NA	4:20	16:18	18:31	6:15	19:42	5:04	night	1:15	1.25	10			1	0	0	NA
4/2/2019	2-4-19 1.35am	April	waning crescent	March	NA	Summer	4	73	22.77777778	93	33.88888889	NA	4:20	16:18	18:31	6:15	19:42	5:04	night	1:45	1.75	10			3	0	0	NA
4/2/2019	2-4-19 1.58am; 2.21am	April	waning crescent	March	NA	Summer	4	73	22.77777778	93	33.88888889	NA	4:20	16:18	18:31	6:15	19:42	5:04	night	2:15	2.25	10			2	0	0	NA
4/2/2019	2-4-19 2.44am	April	waning crescent	March	NA	Summer	4	73	22.77777778	93	33.88888889	NA	4:20	16:18	18:31	6:15	19:42	5:04	night	2:45	2.75	10			2	0	0	NA
4/2/2019	2-4-19 3.03am	April	waning crescent	March	NA	Summer	4	73	22.77777778	93	33.88888889	NA	4:20	16:18	18:31	6:15	19:42	5:04	night	3:15	3.25	10			1	0	0	NA
4/2/2019	2-4-19 3.25am; 3.48am	April	waning crescent	March	NA	Summer	4	73	22.77777778	93	33.88888889	NA	4:20	16:18	18:31	6:15	19:42	5:04	night	3:45	3.75	10			7	0	0	NA
4/2/2019	2-4-19 4.11am	April	waning crescent	March	NA	Summer	4	73	22.77777778	93	33.88888889	NA	4:20	16:18	18:31	6:15	19:42	5:04	night	4:15	4.25	10			7	0	0	NA
4/2/2019	2-4-19 4.33am	April	waning crescent	March	NA	Summer	4	73	22.77777778	93	33.88888889	NA	4:20	16:18	18:31	6:15	19:42	5:04	night	4:45	4.75	10			27	0	0	NA
4/2/2019	2-4-19 4.56am; 5.19am	April	waning crescent	March	NA	Summer	4	73	22.77777778	93	33.88888889	NA	4:20	16:18	18:31	6:15	19:42	5:04	twilight	5:15	5.25	10			31	0	0	NA		dawn
4/2/2019	2-4-19 5.42am	April	waning crescent	March	NA	Summer	4	73	22.77777778	93	33.88888889	NA	4:20	16:18	18:31	6:15	19:42	5:04	twilight	5:45	5.75	10			1220	36	4	0.111111111		dawn
4/2/2019	2-4-19 6.04am	April	waning crescent	March	NA	Summer	4	73	22.77777778	93	33.88888889	NA	4:20	16:18	18:31	6:15	19:42	5:04	day	6:15	6.25	10			475	9	3	0.333333333
4/2/2019	2-4-19 6.27am; 6.50am	April	waning crescent	March	NA	Summer	4	73	22.77777778	93	33.88888889	NA	4:20	16:18	18:31	6:15	19:42	5:04	day	6:45	6.75	10			134	6	1	0.166666667
4/2/2019	2-4-19 7.13am	April	waning crescent	March	NA	Summer	4	73	22.77777778	93	33.88888889	NA	4:20	16:18	18:31	6:15	19:42	5:04	day	7:15	7.25	10			146	5	2	0.4
4/2/2019	2-4-19 7.43am	April	waning crescent	March	NA	Summer	4	73	22.77777778	93	33.88888889	NA	4:20	16:18	18:31	6:15	19:42	5:04	day	7:45	7.75	10			261	22	9	0.409090909
4/2/2019	2-4-19 8.05am	April	waning crescent	March	NA	Summer	4	73	22.77777778	93	33.88888889	NA	4:20	16:18	18:31	6:15	19:42	5:04	day	8:15	8.25	10			273	19	7	0.368421053
4/2/2019	2-4-19 8.28am; 8.51am	April	waning crescent	March	NA	Summer	4	73	22.77777778	93	33.88888889	NA	4:20	16:18	18:31	6:15	19:42	5:04	day	8:45	8.75	10			239	14	7	0.5
4/2/2019	2-4-19 9.14am	April	waning crescent	March	NA	Summer	4	73	22.77777778	93	33.88888889	NA	4:20	16:18	18:31	6:15	19:42	5:04	day	9:15	9.25	10			258	6	0	0
4/2/2019	2-4-19 9.36am	April	waning crescent	March	NA	Summer	4	73	22.77777778	93	33.88888889	NA	4:20	16:18	18:31	6:15	19:42	5:04	day	9:45	9.75	10			157	5	1	0.2
4/2/2019	2-4-19 9.59am; 10.22am	April	waning crescent	March	NA	Summer	4	73	22.77777778	93	33.88888889	NA	4:20	16:18	18:31	6:15	19:42	5:04	day	10:15	10.25	10			153	2	0	0
4/2/2019	2-4-19 10.45am	April	waning crescent	March	NA	Summer	4	73	22.77777778	93	33.88888889	NA	4:20	16:18	18:31	6:15	19:42	5:04	day	10:45	10.75	10			131	2	1	0.5
4/2/2019	2-4-19 11.07am	April	waning crescent	March	NA	Summer	4	73	22.77777778	93	33.88888889	NA	4:20	16:18	18:31	6:15	19:42	5:04	day	11:15	11.25	10			86	0	0	NA
4/2/2019	2-4-19 11.30am; 11.53am	April	waning crescent	March	NA	Summer	4	73	22.77777778	93	33.88888889	NA	4:20	16:18	18:31	6:15	19:42	5:04	day	11:45	11.75	10			94	3	1	0.333333333
4/2/2019	2-4-19 12.16pm	April	waning crescent	March	NA	Summer	4	73	22.77777778	93	33.88888889	NA	4:20	16:18	18:31	6:15	19:42	5:04	day	12:16	12.26666667	10			102	5	4	0.8
4/2/2019	2-4-19 12.33pm	April	waning crescent	March	NA	Summer	4	73	22.77777778	93	33.88888889	NA	4:20	16:18	18:31	6:15	19:42	5:04	day	12:45	12.75	10			134	8	7	0.875
4/2/2019	2-4-19 12.55pm; 1.18pm	April	waning crescent	March	NA	Summer	4	73	22.77777778	93	33.88888889	NA	4:20	16:18	18:31	6:15	19:42	5:04	day	13:15	13.25	10			196	7	6	0.857142857
4/2/2019	2-4-19 1.41pm	April	waning crescent	March	NA	Summer	4	73	22.77777778	93	33.88888889	NA	4:20	16:18	18:31	6:15	19:42	5:04	day	13:45	13.75	10			221	5	2	0.4
4/2/2019	2-4-19 2.03pm	April	waning crescent	March	NA	Summer	4	73	22.77777778	93	33.88888889	NA	4:20	16:18	18:31	6:15	19:42	5:04	day	14:15	14.25	10			217	2	1	0.5
4/2/2019	2-4-19 2.26pm; 2.49pm	April	waning crescent	March	NA	Summer	4	73	22.77777778	93	33.88888889	NA	4:20	16:18	18:31	6:15	19:42	5:04	day	14:45	14.75	10			166	1	0	0
4/2/2019	2-4-19 3.12pm	April	waning crescent	March	NA	Summer	4	73	22.77777778	93	33.88888889	NA	4:20	16:18	18:31	6:15	19:42	5:04	day	15:15	15.25	10			137	1	0	0
4/2/2019	2-4-19 3.35pm	April	waning crescent	March	NA	Summer	4	73	22.77777778	93	33.88888889	NA	4:20	16:18	18:31	6:15	19:42	5:04	day	15:45	15.75	10			92	0	0	NA
4/2/2019	2-4-19 3.57pm; 4.20pm	April	waning crescent	March	NA	Summer	4	73	22.77777778	93	33.88888889	NA	4:20	16:18	18:31	6:15	19:42	5:04	day	16:15	16.25	10			83	0	0	NA
4/2/2019	2-4-19 4.43pm	April	waning crescent	March	NA	Summer	4	73	22.77777778	93	33.88888889	NA	4:20	16:18	18:31	6:15	19:42	5:04	day	16:45	16.75	10			70	0	0	NA
4/2/2019	2-4-19 5.06pm	April	waning crescent	March	NA	Summer	4	73	22.77777778	93	33.88888889	NA	4:20	16:18	18:31	6:15	19:42	5:04	day	17:15	17.25	10			49	0	0	NA
4/2/2019	2-4-19 5.28pm; 5.51pm	April	waning crescent	March	NA	Summer	4	73	22.77777778	93	33.88888889	NA	4:20	16:18	18:31	6:15	19:42	5:04	day	17:45	17.75	10			36	2	2	1
4/5/2019	5-4-19 5.58pm	April	new moon	March	NA	Summer	4	70	21.11111111	93	33.88888889	NA	6:55	18:39	18:31	6:13	19:42	5:01	twilight	18:10	18.16666667	10			50	1	1	1		dusk
4/5/2019	5-4-19 5.58pm; 5-4-19 6.21pm	April	new moon	March	NA	Summer	4	70	21.11111111	93	33.88888889	NA	6:55	18:39	18:31	6:13	19:42	5:01	twilight	18:40	18.66666667	10			115	9	9	1		dusk
4/5/2019	5-4-19 7.07pm	April	new moon	March	NA	Summer	4	70	21.11111111	93	33.88888889	NA	6:55	18:39	18:31	6:13	19:42	5:01	twilight	19:10	19.16666667	10			23	0	0	NA		dusk
4/5/2019	5-4-19 7.29pm	April	new moon	March	NA	Summer	4	70	21.11111111	93	33.88888889	NA	6:55	18:39	18:31	6:13	19:42	5:01	night	19:40	19.66666667	10			13	0	0	NA
4/5/2019	5-4-19 7.52pm; 5-4-19 8.15pm	April	new moon	March	NA	Summer	4	70	21.11111111	93	33.88888889	NA	6:55	18:39	18:31	6:13	19:42	5:01	night	20:10	20.16666667	10			5	0	0	NA
4/5/2019	5-4-19 8.38pm	April	new moon	March	NA	Summer	4	70	21.11111111	93	33.88888889	NA	6:55	18:39	18:31	6:13	19:42	5:01	night	20:40	20.66666667	10			1	0	0	NA
4/5/2019	5-4-19 9.01pm	April	new moon	March	NA	Summer	4	70	21.11111111	93	33.88888889	NA	6:55	18:39	18:31	6:13	19:42	5:01	night	21:10	21.16666667	10			0	0	0	NA
4/5/2019	5-4-19 9.23pm; 5-4-19 9.46pm	April	new moon	March	NA	Summer	4	70	21.11111111	93	33.88888889	NA	6:55	18:39	18:31	6:13	19:42	5:01	night	21:40	21.66666667	10			1	0	0	NA
4/5/2019	5-4-19 10.11pm	April	new moon	March	NA	Summer	4	70	21.11111111	93	33.88888889	NA	6:55	18:39	18:31	6:13	19:42	5:01	night	22:12	22.2	10			0	0	0	NA
4/5/2019	5-4-19 10.33pm	April	new moon	March	NA	Summer	4	70	21.11111111	93	33.88888889	NA	6:55	18:39	18:31	6:13	19:42	5:01	night	22:40	22.66666667	10			0	0	0	NA
4/5/2019	5-4-19 10.56pm; 5-4-19 11.18pm	April	new moon	March	NA	Summer	4	70	21.11111111	93	33.88888889	NA	6:55	18:39	18:31	6:13	19:42	5:01	night	23:10	23.16666667	10			0	0	0	NA
4/5/2019	5-4-19 11.41pm	April	new moon	March	NA	Summer	4	70	21.11111111	93	33.88888889	NA	6:55	18:39	18:31	6:13	19:42	5:01	night	23:41	23.68333333	10			0	0	0	NA
4/6/2019	6-4-19 0.04am	April	new moon	March	NA	Summer	4	70	21.11111111	95	35	NA	6:55	18:39	18:31	6:13	19:42	5:01	night	0:10	0.166666667	10			0	0	0	NA
4/6/2019	6-4-19 0.27am	April	new moon	March	NA	Summer	4	70	21.11111111	95	35	NA	6:55	18:39	18:31	6:13	19:42	5:01	night	0:40	0.666666667	10			0	0	0	NA
4/6/2019	6-4-19 0.49am; 6-4-19 1.12am	April	new moon	March	NA	Summer	4	70	21.11111111	95	35	NA	6:55	18:39	18:31	6:13	19:42	5:01	night	1:10	1.166666667	10			0	0	0	NA
4/6/2019	6-4-19 1.35am	April	new moon	March	NA	Summer	4	70	21.11111111	95	35	NA	6:55	18:39	18:31	6:13	19:42	5:01	night	1:40	1.666666667	10			1	0	0	NA
4/6/2019	6-4-19 1.58am	April	new moon	March	NA	Summer	4	70	21.11111111	95	35	NA	6:55	18:39	18:31	6:13	19:42	5:01	night	2:10	2.166666667	10			0	0	0	NA
4/6/2019	6-4-19 2:21am; 6-4-19 2.43am	April	new moon	March	NA	Summer	4	70	21.11111111	95	35	NA	6:55	18:39	18:31	6:13	19:42	5:01	night	2:40	2.666666667	10			0	0	0	NA
4/6/2019	6-4-19 3.06am	April	new moon	March	NA	Summer	4	70	21.11111111	95	35	NA	6:55	18:39	18:31	6:13	19:42	5:01	night	3:10	3.166666667	10			4	0	0	NA
4/6/2019	6-4-19 3.42am	April	new moon	March	NA	Summer	4	70	21.11111111	95	35	NA	6:55	18:39	18:31	6:13	19:42	5:01	night	3:44	3.733333333	10			10	0	0	NA
4/6/2019	6-4-19 4.04am	April	new moon	March	NA	Summer	4	70	21.11111111	95	35	NA	6:55	18:39	18:31	6:13	19:42	5:01	night	4:10	4.166666667	10			37	0	0	NA
4/6/2019	6-4-19 4.27am	April	new moon	March	NA	Summer	4	70	21.11111111	95	35	NA	6:55	18:39	18:31	6:13	19:42	5:01	night	4:40	4.666666667	10			55	0	0	NA
4/6/2019	6-4-19 4.50am; 6-4-19 5.13am	April	new moon	March	NA	Summer	4	70	21.11111111	95	35	NA	6:55	18:39	18:31	6:13	19:42	5:01	twilight	5:10	5.166666667	10			79	0	0	NA		dawn
4/6/2019	6-4-19 5.36am	April	new moon	March	NA	Summer	4	70	21.11111111	95	35	NA	6:55	18:39	18:31	6:13	19:42	5:01	twilight	5:40	5.666666667	10			935	39	???			dawn
4/6/2019	6-4-19 5.58am	April	new moon	March	NA	Summer	4	70	21.11111111	95	35	NA	6:55	18:39	18:31	6:13	19:42	5:01	twilight	6:10	6.166666667	10			539	13	9	0.692307692		dawn
4/6/2019	6-4-19 6.21am; 6-4-19 6.44am	April	new moon	March	NA	Summer	4	70	21.11111111	95	35	NA	6:55	18:39	18:31	6:13	19:42	5:01	day	6:40	6.666666667	10			277	16	15	0.9375
4/6/2019	6-4-19 7.07am	April	new moon	March	NA	Summer	4	70	21.11111111	95	35	NA	6:55	18:39	18:31	6:13	19:42	5:01	day	7:10	7.166666667	10			225	13	13	1
4/6/2019	6-4-19 7.29am	April	new moon	March	NA	Summer	4	70	21.11111111	95	35	NA	6:55	18:39	18:31	6:13	19:42	5:01	day	7:32	7.533333333	10			157	9	7	0.777777778
4/6/2019	6-4-19 8.09am	April	new moon	March	NA	Summer	4	70	21.11111111	95	35	NA	6:55	18:39	18:31	6:13	19:42	5:01	day	8:10	8.166666667	10			271	10	10	1
4/6/2019	6-4-19 8.32am	April	new moon	March	NA	Summer	4	70	21.11111111	95	35	NA	6:55	18:39	18:31	6:13	19:42	5:01	day	8:40	8.666666667	10			251	5	7	1.4
4/6/2019	6-4-19 8.55am; 6-4-19 9.17am	April	new moon	March	NA	Summer	4	70	21.11111111	95	35	NA	6:55	18:39	18:31	6:13	19:42	5:01	day	9:10	9.166666667	10			197	6	3	0.5
4/6/2019	6-4-19 9.40am	April	new moon	March	NA	Summer	4	70	21.11111111	95	35	NA	6:55	18:39	18:31	6:13	19:42	5:01	day	9:40	9.666666667	10			163	6	4	0.666666667
4/6/2019	6-4-19 10.03am	April	new moon	March	NA	Summer	4	70	21.11111111	95	35	NA	6:55	18:39	18:31	6:13	19:42	5:01	day	10:10	10.16666667	10			158	6	3	0.5
4/6/2019	6-4-19 10.26am; 6-4-19 10.48am	April	new moon	March	NA	Summer	4	70	21.11111111	95	35	NA	6:55	18:39	18:31	6:13	19:42	5:01	day	10:40	10.66666667	10			120	4	1	0.25
4/6/2019	6-4-19 11.11am	April	new moon	March	NA	Summer	4	70	21.11111111	95	35	NA	6:55	18:39	18:31	6:13	19:42	5:01	day	11:11	11.18333333	10			99	3	0	0
4/6/2019	6-4-19 11.34am	April	new moon	March	NA	Summer	4	70	21.11111111	95	35	NA	6:55	18:39	18:31	6:13	19:42	5:01	day	11:40	11.66666667	10			94	2	0	0
4/6/2019	6-4-19 12.05pm	April	new moon	March	NA	Summer	4	70	21.11111111	95	35	NA	6:55	18:39	18:31	6:13	19:42	5:01	day	12:10	12.16666667	10			142	3	0	0
4/6/2019	6-4-19 12.27pm	April	new moon	March	NA	Summer	4	70	21.11111111	95	35	NA	6:55	18:39	18:31	6:13	19:42	5:01	day	12:40	12.66666667	10			83	3	0	0
4/6/2019	6-4-19 12.50pm; 6-4-19 1.12pm	April	new moon	March	NA	Summer	4	70	21.11111111	95	35	NA	6:55	18:39	18:31	6:13	19:42	5:01	day	13:10	13.16666667	10			104	2	0	0
4/6/2019	6-4-19 1.35pm	April	new moon	March	NA	Summer	4	70	21.11111111	95	35	NA	6:55	18:39	18:31	6:13	19:42	5:01	day	13:40	13.66666667	10			102	1	0	0
4/6/2019	6-4-19 1.58pm	April	new moon	March	NA	Summer	4	70	21.11111111	95	35	NA	6:55	18:39	18:31	6:13	19:42	5:01	day	14:10	14.16666667	10			120	3	0	0
4/6/2019	6-4-19 2.21pm; 6-4-19 2.44pm	April	new moon	March	NA	Summer	4	70	21.11111111	95	35	NA	6:55	18:39	18:31	6:13	19:42	5:01	day	14:40	14.66666667	10			141	2	0	0
4/6/2019	6-4-19 3.06pm	April	new moon	March	NA	Summer	4	70	21.11111111	95	35	NA	6:55	18:39	18:31	6:13	19:42	5:01	day	15:10	15.16666667	10			144	1	0	0
4/6/2019	6-4-19 3.29pm	April	new moon	March	NA	Summer	4	70	21.11111111	95	35	NA	6:55	18:39	18:31	6:13	19:42	5:01	day	15:40	15.66666667	10			107	4	0	0
4/6/2019	6-4-19 3.52pm; 6-4-19 4.15pm	April	new moon	March	NA	Summer	4	70	21.11111111	95	35	NA	6:55	18:39	18:31	6:13	19:42	5:01	day	16:10	16.16666667	10			120	3	0	0
4/6/2019	6-4-19 4.36pm	April	new moon	March	NA	Summer	4	70	21.11111111	95	35	NA	6:55	18:39	18:31	6:13	19:42	5:01	day	16:40	16.66666667	10			96	2	0	0
4/6/2019	6-4-19 5.00pm	April	new moon	March	NA	Summer	4	70	21.11111111	95	35	NA	6:55	18:39	18:31	6:13	19:42	5:01	day	17:10	17.16666667	10			136	0	0	NA
4/10/2019	10-4-19 6.16pm	April	waxing crescent	March	NA	Summer	4	73	22.77777778	95	35	NA	10:47	23:00	18:31	6:10	19:43	4:58	twilight	18:20	18.33333333	10			78	2	2	1		dusk
4/10/2019	10-4-19 6.38pm	April	waxing crescent	March	NA	Summer	4	73	22.77777778	95	35	NA	10:47	23:00	18:31	6:10	19:43	4:58	twilight	18:50	18.83333333	10			706	4	4	1		dusk
4/10/2019	10-4-19 7.01pm; 7.23pm	April	waxing crescent	March	NA	Summer	4	73	22.77777778	95	35	NA	10:47	23:00	18:31	6:10	19:43	4:58	twilight	19:20	19.33333333	10			8	0	0	NA		dusk
4/10/2019	10-4-19 7.46pm	April	waxing crescent	March	NA	Summer	4	73	22.77777778	95	35	NA	10:47	23:00	18:31	6:10	19:43	4:58	night	19:50	19.83333333	10			19	1	1	1
4/10/2019	10-4-19 8.09pm	April	waxing crescent	March	NA	Summer	4	73	22.77777778	95	35	NA	10:47	23:00	18:31	6:10	19:43	4:58	night	20:20	20.33333333	10			16	0	0	NA
4/10/2019	10-4-19 8.32pm; 8.55pm	April	waxing crescent	March	NA	Summer	4	73	22.77777778	95	35	NA	10:47	23:00	18:31	6:10	19:43	4:58	night	20:50	20.83333333	10			12	0	0	NA
4/10/2019	10-4-19 9.17pm	April	waxing crescent	March	NA	Summer	4	73	22.77777778	95	35	NA	10:47	23:00	18:31	6:10	19:43	4:58	night	21:20	21.33333333	10			14	1	1	1
4/10/2019	10-4-19 9.40pm	April	waxing crescent	March	NA	Summer	4	73	22.77777778	95	35	NA	10:47	23:00	18:31	6:10	19:43	4:58	night	21:50	21.83333333	10			11	0	0	NA
4/10/2019	10-4-19 10.02; 10.26pm	April	waxing crescent	March	NA	Summer	4	73	22.77777778	95	35	NA	10:47	23:00	18:31	6:10	19:43	4:58	night	22:20	22.33333333	10			9	0	0	NA
4/10/2019	10-4-19 10.4pm	April	waxing crescent	March	NA	Summer	4	73	22.77777778	95	35	NA	10:47	23:00	18:31	6:10	19:43	4:58	night	22:50	22.83333333	10			3	0	0	NA
4/10/2019	10-4-19 11.06pm; 11.29pm	April	waxing crescent	March	NA	Summer	4	73	22.77777778	95	35	NA	10:47	23:00	18:31	6:10	19:43	4:58	night	23:20	23.33333333	10			0	0	0	NA
4/10/2019	10-4-19 11.51m	April	waxing crescent	March	NA	Summer	4	73	22.77777778	95	35	NA	10:47	23:00	18:31	6:10	19:43	4:58	night	23:51	23.85	10			2	0	0	NA
4/11/2019	11-4-19 0.14am	April	waxing crescent	March	NA	Summer	4	73	22.77777778	95	35	NA	10:47	23:00	18:31	6:10	19:43	4:58	night	0:20	0.333333333	10			3	0	0	NA
4/11/2019	11-4-19 0.37am	April	waxing crescent	March	NA	Summer	4	73	22.77777778	95	35	NA	10:47	23:00	18:31	6:10	19:43	4:58	night	0:50	0.833333333	10			1	0	0	NA
4/11/2019	11-4-19 1.00am; 1.23am	April	waxing crescent	March	NA	Summer	4	73	22.77777778	95	35	NA	10:47	23:00	18:31	6:10	19:43	4:58	night	1:20	1.333333333	10			6	0	0	NA
4/11/2019	11-4-19 1.45am	April	waxing crescent	March	NA	Summer	4	73	22.77777778	95	35	NA	10:47	23:00	18:31	6:10	19:43	4:58	night	1:50	1.833333333	10			4	0	0	NA
4/11/2019	11-4-19 2.08am	April	waxing crescent	March	NA	Summer	4	73	22.77777778	95	35	NA	10:47	23:00	18:31	6:10	19:43	4:58	night	2:20	2.333333333	10			1	0	0	NA
4/11/2019	11-4-19 2.31am; 2.54am	April	waxing crescent	March	NA	Summer	4	73	22.77777778	95	35	NA	10:47	23:00	18:31	6:10	19:43	4:58	night	2:50	2.833333333	10			2	0	0	NA
4/11/2019	11-4-19 3.16am	April	waxing crescent	March	NA	Summer	4	73	22.77777778	95	35	NA	10:47	23:00	18:31	6:10	19:43	4:58	night	3:20	3.333333333	10			5	0	0	NA
4/11/2019	NO DATA FOR THIS TIME PERIOD	April	waxing crescent	March	NA	Summer	4	73	22.77777778	95	35	NA	10:47	23:00	18:31	6:10	19:43	4:58	night	3:50	3.833333333	10						NA
4/11/2019	NO DATA FOR THIS TIME PERIOD	April	waxing crescent	March	NA	Summer	4	73	22.77777778	95	35	NA	10:47	23:00	18:31	6:10	19:43	4:58	night	4:20	4.333333333	10						NA
4/11/2019	NO DATA FOR THIS TIME PERIOD	April	waxing crescent	March	NA	Summer	4	73	22.77777778	95	35	NA	10:47	23:00	18:31	6:10	19:43	4:58	night	4:50	4.833333333	10						NA
4/11/2019	NO DATA FOR THIS TIME PERIOD	April	waxing crescent	March	NA	Summer	4	73	22.77777778	95	35	NA	10:47	23:00	18:31	6:10	19:43	4:58	twilight	5:20	5.333333333	10						NA		dawn
4/11/2019	NO DATA FOR THIS TIME PERIOD	April	waxing crescent	March	NA	Summer	4	73	22.77777778	95	35	NA	10:47	23:00	18:31	6:10	19:43	4:58	twilight	5:50	5.833333333	10						NA		dawn
4/11/2019	NO DATA FOR THIS TIME PERIOD	April	waxing crescent	March	NA	Summer	4	73	22.77777778	95	35	NA	10:47	23:00	18:31	6:10	19:43	4:58	day	6:20	6.333333333	10						NA
4/11/2019	NO DATA FOR THIS TIME PERIOD	April	waxing crescent	March	NA	Summer	4	73	22.77777778	95	35	NA	10:47	23:00	18:31	6:10	19:43	4:58	day	6:50	6.833333333	10						NA
4/11/2019	NO DATA FOR THIS TIME PERIOD	April	waxing crescent	March	NA	Summer	4	73	22.77777778	95	35	NA	10:47	23:00	18:31	6:10	19:43	4:58	day	7:20	7.333333333	10						NA
4/11/2019	NO DATA FOR THIS TIME PERIOD	April	waxing crescent	March	NA	Summer	4	73	22.77777778	95	35	NA	10:47	23:00	18:31	6:10	19:43	4:58	day	7:50	7.833333333	10						NA
4/11/2019	11-4-19 8.01am	April	waxing crescent	March	NA	Summer	4	73	22.77777778	95	35	NA	10:47	23:00	18:31	6:10	19:43	4:58	day	8:20	8.333333333	10			163	5	0	0
4/11/2019	11-4-19 8.45am	April	waxing crescent	March	NA	Summer	4	73	22.77777778	95	35	NA	10:47	23:00	18:31	6:10	19:43	4:58	day	8:50	8.833333333	10			125	1	1	1
4/11/2019	11-4-19 9.08am	April	waxing crescent	March	NA	Summer	4	73	22.77777778	95	35	NA	10:47	23:00	18:31	6:10	19:43	4:58	day	9:20	9.333333333	10			90	0	0	NA
4/11/2019	11-4-19 9.31am; 9.54am	April	waxing crescent	March	NA	Summer	4	73	22.77777778	95	35	NA	10:47	23:00	18:31	6:10	19:43	4:58	day	9:50	9.833333333	10			77	4	0	0
4/11/2019	11-4-19 10.17am	April	waxing crescent	March	NA	Summer	4	73	22.77777778	95	35	NA	10:47	23:00	18:31	6:10	19:43	4:58	day	10:20	10.33333333	10			92	1	0	0
4/11/2019	11-4-19 10.39am	April	waxing crescent	March	NA	Summer	4	73	22.77777778	95	35	NA	10:47	23:00	18:31	6:10	19:43	4:58	day	10:50	10.83333333	10			82	1	1	1
4/11/2019	11-4-19 11.02am; 11.25am	April	waxing crescent	March	NA	Summer	4	73	22.77777778	95	35	NA	10:47	23:00	18:31	6:10	19:43	4:58	day	11:20	11.33333333	10			79	1	0	0
4/11/2019	11-4-19 11.48am	April	waxing crescent	March	NA	Summer	4	73	22.77777778	95	35	NA	10:47	23:00	18:31	6:10	19:43	4:58	day	11:50	11.83333333	10			70	1	0	0
4/11/2019	11-4-19 12.10pm	April	waxing crescent	March	NA	Summer	4	73	22.77777778	95	35	NA	10:47	23:00	18:31	6:10	19:43	4:58	day	12:20	12.33333333	10			56	2	0	0
4/11/2019	11-4-19 12.33pm	April	waxing crescent	March	NA	Summer	4	73	22.77777778	95	35	NA	10:47	23:00	18:31	6:10	19:43	4:58	day	12:50	12.83333333	10			50	2	0	0
4/11/2019	11-4-19 1.19pm	April	waxing crescent	March	NA	Summer	4	73	22.77777778	95	35	NA	10:47	23:00	18:31	6:10	19:43	4:58	day	13:20	13.33333333	10			80	1	0	0
4/11/2019	NO DATA FOR THIS TIME PERIOD	April	waxing crescent	March	NA	Summer	4	73	22.77777778	95	35	NA	10:47	23:00	18:31	6:10	19:43	4:58	day	13:50	13.83333333	10						NA
4/11/2019	11-4-19 2.22pm	April	waxing crescent	March	NA	Summer	4	73	22.77777778	95	35	NA	10:47	23:00	18:31	6:10	19:43	4:58	day	14:24	14.4	10			71	1	0	0
4/11/2019	11-4-19 2.44pm	April	waxing crescent	March	NA	Summer	4	73	22.77777778	95	35	NA	10:47	23:00	18:31	6:10	19:43	4:58	day	14:50	14.83333333	10			47	0	0:00	NA
4/11/2019	11-4-19 3.07pm	April	waxing crescent	March	NA	Summer	4	73	22.77777778	95	35	NA	10:47	23:00	18:31	6:10	19:43	4:58	day	15:20	15.33333333	10			72	2	0	0
4/11/2019	11-4-19 3.30pm; 3.53pm	April	waxing crescent	March	NA	Summer	4	73	22.77777778	95	35	NA	10:47	23:00	18:31	6:10	19:43	4:58	day	15:50	15.83333333	10			59	1	0	0
4/11/2019	11-4-19 4.15pm	April	waxing crescent	March	NA	Summer	4	73	22.77777778	95	35	NA	10:47	23:00	18:31	6:10	19:43	4:58	day	16:20	16.33333333	10			74	2	0	0
4/11/2019	11-4-19 4.38pm	April	waxing crescent	March	NA	Summer	4	73	22.77777778	95	35	NA	10:47	23:00	18:31	6:10	19:43	4:58	day	16:50	16.83333333	10			73	3	0	0
4/11/2019	11-4-19 5.01pm; 5.24pm	April	waxing crescent	March	NA	Summer	4	73	22.77777778	95	35	NA	10:47	23:00	18:31	6:10	19:43	4:58	day	17:20	17.33333333	10			65	4	0	0
4/11/2019	11-4-19 5.46pm	April	waxing crescent	March	NA	Summer	4	73	22.77777778	95	35	NA	10:47	23:00	18:31	6:10	19:43	4:58	day	17:50	17.83333333	10			79	1	0	0
4/13/2019	13-4-19 6.32pm	April	first quarter	March	NA	Summer	4	72	22.22222222	95	35	NA	12:43	1:51	18:32	6:08	19:44	4:56	twilight	18:34	18.56666667	10			95	2	2	1		dusk
4/13/2019	13-4-19 6.54pm	April	first quarter	March	NA	Summer	4	72	22.22222222	95	35	NA	12:43	1:51	18:32	6:08	19:44	4:56	twilight	19:04	19.06666667	10			130	1	1	1		dusk
4/13/2019	13-4-19 7.17pm; 13-4-19 7.40pm	April	first quarter	March	NA	Summer	4	72	22.22222222	95	35	NA	12:43	1:51	18:32	6:08	19:44	4:56	twilight	19:34	19.56666667	10			27	1	1	1		dusk
4/13/2019	13-4-19 8.02pm	April	first quarter	March	NA	Summer	4	72	22.22222222	95	35	NA	12:43	1:51	18:32	6:08	19:44	4:56	night	20:04	20.06666667	10			59	4	4	1
4/13/2019	13-4-19 8.25pm	April	first quarter	March	NA	Summer	4	72	22.22222222	95	35	NA	12:43	1:51	18:32	6:08	19:44	4:56	night	20:34	20.56666667	10			36	2	2	1
4/13/2019	13-4-19 8.48pm; 13-4-19 9.11pm	April	first quarter	March	NA	Summer	4	72	22.22222222	95	35	NA	12:43	1:51	18:32	6:08	19:44	4:56	night	21:04	21.06666667	10			5	1	1	1
4/13/2019	13-4-19 9.34pm	April	first quarter	March	NA	Summer	4	72	22.22222222	95	35	NA	12:43	1:51	18:32	6:08	19:44	4:56	night	21:34	21.56666667	10			6	0	0	NA
4/13/2019	13-4-19 9.56pm	April	first quarter	March	NA	Summer	4	72	22.22222222	95	35	NA	12:43	1:51	18:32	6:08	19:44	4:56	night	21:58	21.96666667	10			1	1	1	1
4/13/2019	13-4-19 10.14pm; 13-4-19 10.36pm	April	first quarter	March	NA	Summer	4	72	22.22222222	95	35	NA	12:43	1:51	18:32	6:08	19:44	4:56	night	22:34	22.56666667	10			10	0	0	NA
4/13/2019	13-4-19 10.59pm	April	first quarter	March	NA	Summer	4	72	22.22222222	95	35	NA	12:43	1:51	18:32	6:08	19:44	4:56	night	23:04	23.06666667	10			3	0	0	NA
4/13/2019	13-4-19 11.21pm	April	first quarter	March	NA	Summer	4	72	22.22222222	95	35	NA	12:43	1:51	18:32	6:08	19:44	4:56	night	23:34	23.56666667	10			2	0	0	NA
4/13/2019	13-4-19 11.44pm; 14-4-19 0.07am	April	first quarter	March	NA	Summer	4	72	22.22222222	95	35	NA	12:43	1:51	18:32	6:08	19:44	4:56	night	0:04	0.066666667	10			0	0	0	NA
4/13/2019	14-4-19 0.30am	April	first quarter	March	NA	Summer	4	72	22.22222222	95	35	NA	12:43	1:51	18:32	6:08	19:44	4:56	night	0:34	0.566666667	10			1	0	0	NA
4/14/2019	14-4-19 0.53am	April	first quarter	March	NA	Summer	4	72	22.22222222	95	35	NA	12:43	1:51	18:32	6:08	19:44	4:56	night	1:04	1.066666667	10			0	0	0	NA
4/14/2019	14-4-19 1.15am; 14-4-19 1.38am	April	first quarter	March	NA	Summer	4	72	22.22222222	95	35	NA	12:43	1:51	18:32	6:08	19:44	4:56	night	1:34	1.566666667	10			0	0	0	NA
4/14/2019	14-4-19 2.01am	April	first quarter	March	NA	Summer	4	72	22.22222222	95	35	NA	12:43	1:51	18:32	6:08	19:44	4:56	night	2:04	2.066666667	10			2	0	0	NA
4/14/2019	14-4-19 2.24am	April	first quarter	March	NA	Summer	4	72	22.22222222	95	35	NA	12:43	1:51	18:32	6:08	19:44	4:56	night	2:34	2.566666667	10			3	0	0	NA
4/14/2019	14-4-19 2.46am; 14-4-19 3.09am	April	first quarter	March	NA	Summer	4	72	22.22222222	95	35	NA	12:43	1:51	18:32	6:08	19:44	4:56	night	3:04	3.066666667	10			0	0	0	NA
4/14/2019	14-4-19 3.32am	April	first quarter	March	NA	Summer	4	72	22.22222222	95	35	NA	12:43	1:51	18:32	6:08	19:44	4:56	night	3:32	3.533333333	7.5			0	0	0	NA
4/14/2019	14-4-19 3.48am; 14-4-19 4.09am	April	first quarter	March	NA	Summer	4	72	22.22222222	95	35	NA	12:43	1:51	18:32	6:08	19:44	4:56	night	4:04	4.066666667	10			2	0	0	NA
4/14/2019	14-4-19 4.32am	April	first quarter	March	NA	Summer	4	72	22.22222222	95	35	NA	12:43	1:51	18:32	6:08	19:44	4:56	night	4:34	4.566666667	10			17	1	1	1
4/14/2019	14-4-19 4.55am	April	first quarter	March	NA	Summer	4	72	22.22222222	95	35	NA	12:43	1:51	18:32	6:08	19:44	4:56	twilight	5:04	5.066666667	10			38	0	0	NA		dawn
4/14/2019	14-4-19 5.17am; 14-4-19 5.40am	April	first quarter	March	NA	Summer	4	72	22.22222222	95	35	NA	12:43	1:51	18:32	6:08	19:44	4:56	twilight	5:34	5.566666667	10			797	38	38	1		dawn
4/14/2019	14-4-19 6.03am	April	first quarter	March	NA	Summer	4	72	22.22222222	95	35	NA	12:43	1:51	18:32	6:08	19:44	4:56	twilight	6:04	6.066666667	10			560	3	3	1		dawn
4/14/2019	14-4-19 6.26am	April	first quarter	March	NA	Summer	4	72	22.22222222	95	35	NA	12:43	1:51	18:32	6:08	19:44	4:56	day	6:34	6.566666667	10			91	1	1	1
4/14/2019	14-4-19 6.49am; 14-4-19 7.11am	April	first quarter	March	NA	Summer	4	72	22.22222222	95	35	NA	12:43	1:51	18:32	6:08	19:44	4:56	day	7:04	7.066666667	10			82	5	5	1
4/14/2019	14-4-19 7.34am	April	first quarter	March	NA	Summer	4	72	22.22222222	95	35	NA	12:43	1:51	18:32	6:08	19:44	4:56	day	7:34	7.566666667	8			107	6	6	1
4/14/2019	14-4-19 7.47am; 14-4-19 8.08am	April	first quarter	March	NA	Summer	4	72	22.22222222	95	35	NA	12:43	1:51	18:32	6:08	19:44	4:56	day	8:04	8.066666667	10			149	4	3	0.75
4/14/2019	14-4-19 8.31am	April	first quarter	March	NA	Summer	4	72	22.22222222	95	35	NA	12:43	1:51	18:32	6:08	19:44	4:56	day	8:34	8.566666667	10			135	7	4	0.571428571
4/14/2019	14-4-19 8.54am	April	first quarter	March	NA	Summer	4	72	22.22222222	95	35	NA	12:43	1:51	18:32	6:08	19:44	4:56	day	9:04	9.066666667	10			174	6	2	0.333333333
4/14/2019	14-4-19 9.16am; 14-4-19 9.39am	April	first quarter	March	NA	Summer	4	72	22.22222222	95	35	NA	12:43	1:51	18:32	6:08	19:44	4:56	day	9:34	9.566666667	10			116	5	0	0
4/14/2019	14-4-19 10.02am	April	first quarter	March	NA	Summer	4	72	22.22222222	95	35	NA	12:43	1:51	18:32	6:08	19:44	4:56	day	10:04	10.06666667	10			100	1	0	0
4/14/2019	14-4-19 10.25am	April	first quarter	March	NA	Summer	4	72	22.22222222	95	35	NA	12:43	1:51	18:32	6:08	19:44	4:56	day	10:34	10.56666667	10			76	1	0	0
4/14/2019	14-4-19 10.48am; 14-4-19 11.10am	April	first quarter	March	NA	Summer	4	72	22.22222222	95	35	NA	12:43	1:51	18:32	6:08	19:44	4:56	day	11:04	11.06666667	10			42	1	0	0
4/14/2019	14-4-19 11.33am	April	first quarter	March	NA	Summer	4	72	22.22222222	95	35	NA	12:43	1:51	18:32	6:08	19:44	4:56	day	11:34	11.56666667	10			45	0	0	NA
4/14/2019	14-4-19 11.56am	April	first quarter	March	NA	Summer	4	72	22.22222222	95	35	NA	12:43	1:51	18:32	6:08	19:44	4:56	day	12:04	12.06666667	10			25	0	0	NA
4/14/2019	14-4-19 12.19pm	April	first quarter	March	NA	Summer	4	72	22.22222222	95	35	NA	12:43	1:51	18:32	6:08	19:44	4:56	day	12:34	12.56666667	10			48	3	0	0
4/14/2019	14-4-19 12.59pm	April	first quarter	March	NA	Summer	4	72	22.22222222	95	35	NA	12:43	1:51	18:32	6:08	19:44	4:56	day	13:04	13.06666667	10			31	0	0	NA
4/14/2019	14-4-19 1.20pm	April	first quarter	March	NA	Summer	4	72	22.22222222	95	35	NA	12:43	1:51	18:32	6:08	19:44	4:56	day	13:34	13.56666667	10			54	0	0	NA
4/14/2019	14-4-19 1.43pm; 14-4-19 2.06pm	April	first quarter	March	NA	Summer	4	72	22.22222222	95	35	NA	12:43	1:51	18:32	6:08	19:44	4:56	day	14:04	14.06666667	10			58	1	0	0
4/14/2019	14-4-19 2.29pm	April	first quarter	March	NA	Summer	4	72	22.22222222	95	35	NA	12:43	1:51	18:32	6:08	19:44	4:56	day	14:34	14.56666667	10			75	0	0	NA
4/14/2019	14-4-19 2.51pm	April	first quarter	March	NA	Summer	4	72	22.22222222	95	35	NA	12:43	1:51	18:32	6:08	19:44	4:56	day	15:04	15.06666667	10			53	1	0	0
4/14/2019	14-4-19 3.14pm; 14-4-19 3.37pm	April	first quarter	March	NA	Summer	4	72	22.22222222	95	35	NA	12:43	1:51	18:32	6:08	19:44	4:56	day	15:34	15.56666667	10			51	0	0	NA
4/14/2019	14-4-19 4.00pm	April	first quarter	March	NA	Summer	4	72	22.22222222	95	35	NA	12:43	1:51	18:32	6:08	19:44	4:56	day	16:04	16.06666667	10			48	1	0	0
4/14/2019	14-4-19 4.23pm	April	first quarter	March	NA	Summer	4	72	22.22222222	95	35	NA	12:43	1:51	18:32	6:08	19:44	4:56	day	16:34	16.56666667	10			55	3	1	0.333333333
4/14/2019	14-4-19 4.45pm; 14-4-19 5.08pm	April	first quarter	March	NA	Summer	4	72	22.22222222	95	35	NA	12:43	1:51	18:32	6:08	19:44	4:56	day	17:04	17.06666667	10			98	3	2	0.666666667
4/14/2019	14-4-19 5.31pm	April	first quarter	March	NA	Summer	4	72	22.22222222	95	35	NA	12:43	1:51	18:32	6:08	19:44	4:56	day	17:34	17.56666667	10			111	3	2	0.666666667
4/16/2019	16-4-19 6.16pm	April	waxing gibbous	March	NA	Summer	4	73	22.77777778	95	35	NA	15:43	4:25	18:32	6:06	19:44	4:54	twilight	18:18	18.3	10			259	0	0	NA		dusk
4/16/2019	16-4-19 6.38pm	April	waxing gibbous	March	NA	Summer	4	73	22.77777778	95	35	NA	15:43	4:25	18:32	6:06	19:44	4:54	twilight	18:45	18.75	10			55	1	0	0		dusk
4/16/2019	16-4-19 7.00pm 7.23pm	April	waxing gibbous	March	NA	Summer	4	73	22.77777778	95	35	NA	15:43	4:25	18:32	6:06	19:44	4:54	twilight	19:15	19.25	10			30	0	0	NA		dusk
4/16/2019	16-4-19 7.46pm	April	waxing gibbous	March	NA	Summer	4	73	22.77777778	95	35	NA	15:43	4:25	18:32	6:06	19:44	4:54	night	19:46	19.76666667	10			45	3	3	1
4/16/2019	16-4-19 8.09pm	April	waxing gibbous	March	NA	Summer	4	73	22.77777778	95	35	NA	15:43	4:25	18:32	6:06	19:44	4:54	night	20:15	20.25	10			65	11	11	1
4/16/2019	16-4-19 8.32pm	April	waxing gibbous	March	NA	Summer	4	73	22.77777778	95	35	NA	15:43	4:25	18:32	6:06	19:44	4:54	night	20:45	20.75	10			80	4	4	1
4/16/2019	16-4-19 8.54pm; 9.17pm	April	waxing gibbous	March	NA	Summer	4	73	22.77777778	95	35	NA	15:43	4:25	18:32	6:06	19:44	4:54	night	21:15	21.25	10			83	4	4	1
4/16/2019	16-4-19 9.40pm	April	waxing gibbous	March	NA	Summer	4	73	22.77777778	95	35	NA	15:43	4:25	18:32	6:06	19:44	4:54	night	21:45	21.75	10			108	7	7	1
4/16/2019	16-4-19 10.03pm	April	waxing gibbous	March	NA	Summer	4	73	22.77777778	95	35	NA	15:43	4:25	18:32	6:06	19:44	4:54	night	22:15	22.25	10			68	8	8	1
4/16/2019	16-4-19 10.47pm	April	waxing gibbous	March	NA	Summer	4	73	22.77777778	95	35	NA	15:43	4:25	18:32	6:06	19:44	4:54	night	22:50	22.83333333	10			86	6	6	1
4/16/2019	16-4-19 11.08pm	April	waxing gibbous	March	NA	Summer	4	73	22.77777778	95	35	NA	15:43	4:25	18:32	6:06	19:44	4:54	night	23:15	23.25	10			191	11	11	1
4/16/2019	16-4-19 11.31pm; 11.54pm	April	waxing gibbous	March	NA	Summer	4	73	22.77777778	95	35	NA	15:43	4:25	18:32	6:06	19:44	4:54	night	23:45	23.75	10			180	9	9	1
4/17/2019	17-4-19 11.54pm; 0.17am	April	waxing gibbous	March	NA	Summer	4	73	22.77777778	93	33.88888889	NA	15:43	4:25	18:32	6:06	19:44	4:54	night	0:15	0.25	10			145	3	3	1
4/17/2019	17-4-19 0.39am	April	waxing gibbous	March	NA	Summer	4	73	22.77777778	93	33.88888889	NA	15:43	4:25	18:32	6:06	19:44	4:54	night	0:45	0.75	10			72	1	1	1
4/17/2019	17-4-19 1.02am	April	waxing gibbous	March	NA	Summer	4	73	22.77777778	93	33.88888889	NA	15:43	4:25	18:32	6:06	19:44	4:54	night	1:15	1.25	10			76	9	9	1
4/17/2019	17-4-19 1.25am; 1.48am	April	waxing gibbous	March	NA	Summer	4	73	22.77777778	93	33.88888889	NA	15:43	4:25	18:32	6:06	19:44	4:54	night	1:45	1.75	10			83	3	3	1
4/17/2019	17-4-19 2.11am	April	waxing gibbous	March	NA	Summer	4	73	22.77777778	93	33.88888889	NA	15:43	4:25	18:32	6:06	19:44	4:54	night	2:15	2.25	10			74	5	5	1
4/17/2019	17-4-19 2.33am	April	waxing gibbous	March	NA	Summer	4	73	22.77777778	93	33.88888889	NA	15:43	4:25	18:32	6:06	19:44	4:54	night	2:45	2.75	10			91	2	2	1
4/17/2019	17-4-19 2.56am; 3.19am	April	waxing gibbous	March	NA	Summer	4	73	22.77777778	93	33.88888889	NA	15:43	4:25	18:32	6:06	19:44	4:54	night	3:15	3.25	10			25	0	0	NA
4/17/2019	17-4-19 3.43am	April	waxing gibbous	March	NA	Summer	4	73	22.77777778	93	33.88888889	NA	15:43	4:25	18:32	6:06	19:44	4:54	night	3:47	3.783333333	10			31	0	0	NA
4/17/2019	17-4-19 4.04am	April	waxing gibbous	March	NA	Summer	4	73	22.77777778	93	33.88888889	NA	15:43	4:25	18:32	6:06	19:44	4:54	night	4:15	4.25	10			17	0	0	NA
4/17/2019	17-4-19 4.26am; 4.49am	April	waxing gibbous	March	NA	Summer	4	73	22.77777778	93	33.88888889	NA	15:43	4:25	18:32	6:06	19:44	4:54	night	4:45	4.75	10			25	0	0	NA
4/17/2019	17-4-19 5.12am	April	waxing gibbous	March	NA	Summer	4	73	22.77777778	93	33.88888889	NA	15:43	4:25	18:32	6:06	19:44	4:54	twilight	5:15	5.25	10			44	1	1	1		dawn
4/17/2019	17-4-19 5.35am	April	waxing gibbous	March	NA	Summer	4	73	22.77777778	93	33.88888889	NA	15:43	4:25	18:32	6:06	19:44	4:54	twilight	5:45	5.75	10			881	11	11	1		dawn
4/17/2019	17-4-19 5.57am; 6.20am	April	waxing gibbous	March	NA	Summer	4	73	22.77777778	93	33.88888889	NA	15:43	4:25	18:32	6:06	19:44	4:54	day	6:15	6.25	10			106	3	3	1
4/17/2019	17-4-19 6.43am	April	waxing gibbous	March	NA	Summer	4	73	22.77777778	93	33.88888889	NA	15:43	4:25	18:32	6:06	19:44	4:54	day	6:45	6.75	10			61	1	1	1
4/17/2019	17-4-19 7;06am	April	waxing gibbous	March	NA	Summer	4	73	22.77777778	93	33.88888889	NA	15:43	4:25	18:32	6:06	19:44	4:54	day	7:15	7.25	10			70	1	1	1
4/17/2019	17-4-19 7.40am	April	waxing gibbous	March	NA	Summer	4	73	22.77777778	93	33.88888889	NA	15:43	4:25	18:32	6:06	19:44	4:54	day	7:45	7.75	10			117	2	1	0.5
4/17/2019	17-4-19 8.01am; 8.23am	April	waxing gibbous	March	NA	Summer	4	73	22.77777778	93	33.88888889	NA	15:43	4:25	18:32	6:06	19:44	4:54	day	8:15	8.25	10			83	2	2	1
4/17/2019	17-4-19 8.46am	April	waxing gibbous	March	NA	Summer	4	73	22.77777778	93	33.88888889	NA	15:43	4:25	18:32	6:06	19:44	4:54	day	8:46	8.766666667	10			74	0	0	NA
4/17/2019	17-4-19 9.09am	April	waxing gibbous	March	NA	Summer	4	73	22.77777778	93	33.88888889	NA	15:43	4:25	18:32	6:06	19:44	4:54	day	9:15	9.25	10			106	4	1	0.25
4/17/2019	17-4-19 9.32am	April	waxing gibbous	March	NA	Summer	4	73	22.77777778	93	33.88888889	NA	15:43	4:25	18:32	6:06	19:44	4:54	day	9:45	9.75	10			88	1	1	1
4/17/2019	17-4-19 9.55am; 10.17am	April	waxing gibbous	March	NA	Summer	4	73	22.77777778	93	33.88888889	NA	15:43	4:25	18:32	6:06	19:44	4:54	day	10:15	10.25	10			63	0	0	NA
4/17/2019	17-4-19 10.40am	April	waxing gibbous	March	NA	Summer	4	73	22.77777778	93	33.88888889	NA	15:43	4:25	18:32	6:06	19:44	4:54	day	10:45	10.75	10			38	1	0	0
4/17/2019	17-4-19 11.03am	April	waxing gibbous	March	NA	Summer	4	73	22.77777778	93	33.88888889	NA	15:43	4:25	18:32	6:06	19:44	4:54	day	11:15	11.25	10			73	2	2	1
4/17/2019	17-4-19 11.26am; 11.48am	April	waxing gibbous	March	NA	Summer	4	73	22.77777778	93	33.88888889	NA	15:43	4:25	18:32	6:06	19:44	4:54	day	11:45	11.75	10			63	1	0	0
4/17/2019	17-4-19 12.11pm	April	waxing gibbous	March	NA	Summer	4	73	22.77777778	93	33.88888889	NA	15:43	4:25	18:32	6:06	19:44	4:54	day	12:15	12.25	10			64	1	1	1
4/17/2019	17-4-19 12.24pm; 12.57pm	April	waxing gibbous	March	NA	Summer	4	73	22.77777778	93	33.88888889	NA	15:43	4:25	18:32	6:06	19:44	4:54	day	12:45	12.75	10			45	3	2	0.666666667
4/17/2019	NO DATA FOR THIS TIME PERIOD	April	waxing gibbous	March	NA	Summer	4	73	22.77777778	93	33.88888889	NA	15:43	4:25	18:32	6:06	19:44	4:54	day	13:15	13.25	10						NA
4/17/2019	NO DATA FOR THIS TIME PERIOD	April	waxing gibbous	March	NA	Summer	4	73	22.77777778	93	33.88888889	NA	15:43	4:25	18:32	6:06	19:44	4:54	day	13:45	13.75	10						NA
4/17/2019	17-4-19 2.05pm	April	waxing gibbous	March	NA	Summer	4	73	22.77777778	93	33.88888889	NA	15:43	4:25	18:32	6:06	19:44	4:54	day	14:15	14.25	10			468	0	0	NA
4/17/2019	17-4-19 2.26pm; 2.49pm	April	waxing gibbous	March	NA	Summer	4	73	22.77777778	93	33.88888889	NA	15:43	4:25	18:32	6:06	19:44	4:54	day	14:45	14.75	10			118	0	0	NA
4/17/2019	17-4-19 3.12pm	April	waxing gibbous	March	NA	Summer	4	73	22.77777778	93	33.88888889	NA	15:43	4:25	18:32	6:06	19:44	4:54	day	15:15	15.25	10			39	0	0	NA
4/17/2019	17-4-19 3.35pm; 3.47pm	April	waxing gibbous	March	NA	Summer	4	73	22.77777778	93	33.88888889	NA	15:43	4:25	18:32	6:06	19:44	4:54	day	15:45	15.75	10			25	1	0	0
4/17/2019	17-4-19 3.58pm; 4.20pm	April	waxing gibbous	March	NA	Summer	4	73	22.77777778	93	33.88888889	NA	15:43	4:25	18:32	6:06	19:44	4:54	day	16:15	16.25	10			5	0	0	NA
4/17/2019	17-4-19 4.43pm	April	waxing gibbous	March	NA	Summer	4	73	22.77777778	93	33.88888889	NA	15:43	4:25	18:32	6:06	19:44	4:54	day	16:45	16.75	10			41	0	0	NA
4/17/2019	17-4-19 5.07pm	April	waxing gibbous	March	NA	Summer	4	73	22.77777778	93	33.88888889	NA	15:43	4:25	18:32	6:06	19:44	4:54	day	17:15	17.25	10			26	0	0	NA
4/17/2019	17-4-19 5.29pm; 5.51pm	April	waxing gibbous	March	NA	Summer	4	73	22.77777778	93	33.88888889	NA	15:43	4:25	18:32	6:06	19:44	4:54	day	17:45	17.75	10			22	0	0	NA
4/19/2019	19-4-19 10.09pm	April	Full	March	DayOf	Summer	4	70	21.11111111	91	32.77777778	NA	18:37	6:45	18:32	6:04	19:45	4:52	twilight	18:10	18.16666667	10						NA		dusk
4/19/2019	19-4-19 10.09pm	April	Full	March	DayOf	Summer	4	70	21.11111111	91	32.77777778	NA	18:37	6:45	18:32	6:04	19:45	4:52	twilight	18:40	18.66666667	10						NA		dusk
4/19/2019	19-4-19 10.09pm	April	Full	March	DayOf	Summer	4	70	21.11111111	91	32.77777778	NA	18:37	6:45	18:32	6:04	19:45	4:52	twilight	19:10	19.16666667	10						NA		dusk
4/19/2019	19-4-19 10.09pm	April	Full	March	DayOf	Summer	4	70	21.11111111	91	32.77777778	NA	18:37	6:45	18:32	6:04	19:45	4:52	twilight	19:40	19.66666667	10						NA		dusk
4/19/2019	19-4-19 10.09pm	April	Full	March	DayOf	Summer	4	70	21.11111111	91	32.77777778	NA	18:37	6:45	18:32	6:04	19:45	4:52	night	20:10	20.16666667	10						NA
4/19/2019	19-4-19 10.09pm	April	Full	March	DayOf	Summer	4	70	21.11111111	91	32.77777778	NA	18:37	6:45	18:32	6:04	19:45	4:52	night	20:40	20.66666667	10						NA
4/19/2019	19-4-19 10.09pm	April	Full	March	DayOf	Summer	4	70	21.11111111	91	32.77777778	NA	18:37	6:45	18:32	6:04	19:45	4:52	night	21:10	21.16666667	10						NA
4/19/2019	19-4-19 10.09pm	April	Full	March	DayOf	Summer	4	70	21.11111111	91	32.77777778	NA	18:37	6:45	18:32	6:04	19:45	4:52	night	21:40	21.66666667	10						NA
4/19/2019	19-4-19 10.09pm	April	Full	March	DayOf	Summer	4	70	21.11111111	91	32.77777778	NA	18:37	6:45	18:32	6:04	19:45	4:52	night	22:10	22.16666667	10			121	2	2	1
4/19/2019	19-4-19 10.30pm	April	Full	March	DayOf	Summer	4	70	21.11111111	91	32.77777778	NA	18:37	6:45	18:32	6:04	19:45	4:52	night	22:40	22.66666667	10			143	2	2	1
4/19/2019	19-4-19 10.53pm; 19-4-19 11.16pm	April	Full	March	DayOf	Summer	4	70	21.11111111	91	32.77777778	NA	18:37	6:45	18:32	6:04	19:45	4:52	night	23:10	23.16666667	10			62	0	0	NA
4/19/2019	19-4-19 11.39pm	April	Full	March	DayOf	Summer	4	70	21.11111111	91	32.77777778	NA	18:37	6:45	18:32	6:04	19:45	4:52	night	23:40	23.66666667	10			38	2	2	1
4/20/2019	20-4-19 0.02am	April	Full	March	DayOf	Summer	4	70	21.11111111	90	32.22222222	NA	18:37	6:45	18:32	6:04	19:45	4:52	night	0:10	0.166666667	10			81	3	3	1
4/20/2019	20-4-19 0.24am; 20-4-19 0.47am	April	Full	March	DayOf	Summer	4	70	21.11111111	90	32.22222222	NA	18:37	6:45	18:32	6:04	19:45	4:52	night	0:40	0.666666667	10			59	0	0	NA
4/20/2019	20-4-19 1.10am	April	Full	March	DayOf	Summer	4	70	21.11111111	90	32.22222222	NA	18:37	6:45	18:32	6:04	19:45	4:52	night	1:10	1.166666667	10			50	0	0	NA
4/20/2019	20-4-19 1.33am	April	Full	March	DayOf	Summer	4	70	21.11111111	90	32.22222222	NA	18:37	6:45	18:32	6:04	19:45	4:52	night	1:40	1.666666667	10			44	2	2	1
4/20/2019	20-4-19 1.55am; 20-4-19 2.18am	April	Full	March	DayOf	Summer	4	70	21.11111111	90	32.22222222	NA	18:37	6:45	18:32	6:04	19:45	4:52	night	2:10	2.166666667	10			64	0	0	NA
4/20/2019	20-4-19 2.18am; 20-4-19 2.41am	April	Full	March	DayOf	Summer	4	70	21.11111111	90	32.22222222	NA	18:37	6:45	18:32	6:04	19:45	4:52	night	2:40	2.666666667	10			65	0	0	NA
4/20/2019	20-4-19 3.14am	April	Full	March	DayOf	Summer	4	70	21.11111111	90	32.22222222	NA	18:37	6:45	18:32	6:04	19:45	4:52	night	3:16	3.266666667	10			38	0	0	NA
4/20/2019	20-4-19 3.36am	April	Full	March	DayOf	Summer	4	70	21.11111111	90	32.22222222	NA	18:37	6:45	18:32	6:04	19:45	4:52	night	3:40	3.666666667	10			34	1	1	1
4./20/2019	20-4-19 3.59am	April	Full	March	DayOf	Summer	4	70	21.11111111	90	32.22222222	NA	18:37	6:45	18:32	6:04	19:45	4:52	night	4:10	4.166666667	10			44	1	1	1
4/20/2019	20-4-19 4.22am; 20-4-19 4.44am	April	Full	March	DayOf	Summer	4	70	21.11111111	90	32.22222222	NA	18:37	6:45	18:32	6:04	19:45	4:52	night	4:40	4.666666667	10			133	4	4	1
4/20/2019	20-4-19 5.07am	April	Full	March	DayOf	Summer	4	70	21.11111111	90	32.22222222	NA	18:37	6:45	18:32	6:04	19:45	4:52	twilight	5:10	5.166666667	10			168	3	3	1		dawn
4/20/2019	20-4-19 5.30am	April	Full	March	DayOf	Summer	4	70	21.11111111	90	32.22222222	NA	18:37	6:45	18:32	6:04	19:45	4:52	twilight	5:40	5.666666667	10			290	9	9	1		dawn
4/20/2019	20-4-19 5.53am; 20-4-19 6.16am	April	Full	March	DayOf	Summer	4	70	21.11111111	90	32.22222222	NA	18:37	6:45	18:32	6:04	19:45	4:52	day	6:10	6.166666667	10			38	0	0	NA
4/20/2019	20-4-19 6.38am	April	Full	March	DayOf	Summer	4	70	21.11111111	90	32.22222222	NA	18:37	6:45	18:32	6:04	19:45	4:52	day	6:40	6.666666667	10			15	0	0	NA
4/20/2019	20-4-19 7.01am	April	Full	March	DayOf	Summer	4	70	21.11111111	90	32.22222222	NA	18:37	6:45	18:32	6:04	19:45	4:52	day	7:10	7.166666667	10			8	0	0	NA
4/20/2019	20-4-19 7.27am	April	Full	March	DayOf	Summer	4	70	21.11111111	90	32.22222222	NA	18:37	6:45	18:32	6:04	19:45	4:52	day	7:40	7.666666667	10			24	1	0	0
4/20/2019	20-4-19 7.48am; 20-4-19 8.11am	April	Full	March	DayOf	Summer	4	70	21.11111111	90	32.22222222	NA	18:37	6:45	18:32	6:04	19:45	4:52	day	8:10	8.166666667	10			44	3	2	0.666666667
4/20/2019	20-4-19 8.34am	April	Full	March	DayOf	Summer	4	70	21.11111111	90	32.22222222	NA	18:37	6:45	18:32	6:04	19:45	4:52	day	8:40	8.666666667	10			52	3	3	1
4/20/2019	20-4-19 8.57am	April	Full	March	DayOf	Summer	4	70	21.11111111	90	32.22222222	NA	18:37	6:45	18:32	6:04	19:45	4:52	day	9:10	9.166666667	10			65	1	1	1
4/20/2019	20-4-19 9.19am; 20-4-19 9.42am	April	Full	March	DayOf	Summer	4	70	21.11111111	90	32.22222222	NA	18:37	6:45	18:32	6:04	19:45	4:52	day	9:40	9.666666667	10			58	4	2	0.5
4/20/2019	20-4-19 10.05am	April	Full	March	DayOf	Summer	4	70	21.11111111	90	32.22222222	NA	18:37	6:45	18:32	6:04	19:45	4:52	day	10:10	10.16666667	10			67	1	1	1
4/20/2019	20-4-19 10.28am	April	Full	March	DayOf	Summer	4	70	21.11111111	90	32.22222222	NA	18:37	6:45	18:32	6:04	19:45	4:52	day	10:40	10.66666667	10			244	3	2	0.666666667
4/20/2019	20-4-19 10.51am; 20-4-19 11.13am	April	Full	March	DayOf	Summer	4	70	21.11111111	90	32.22222222	NA	18:37	6:45	18:32	6:04	19:45	4:52	day	11:10	11.16666667	10			89	1	1	1
4/20/2019	20-4-19 11.36am	April	Full	March	DayOf	Summer	4	70	21.11111111	90	32.22222222	NA	18:37	6:45	18:32	6:04	19:45	4:52	day	11:40	11.66666667	10			60	0	0	NA
4/20/2019	20-4-19 11.59am	April	Full	March	DayOf	Summer	4	70	21.11111111	90	32.22222222	NA	18:37	6:45	18:32	6:04	19:45	4:52	day	12:10	12.16666667	10			51	0	0	NA
4/20/2019	20-4-19 12.22pm; 20-4-19 12.44pm	April	Full	March	DayOf	Summer	4	70	21.11111111	90	32.22222222	NA	18:37	6:45	18:32	6:04	19:45	4:52	day	12:40	12.66666667	10			36	0	0	NA
4/20/2019		April	Full	March	DayOf	Summer	4	70	21.11111111	90	32.22222222	NA	18:37	6:45	18:32	6:04	19:45	4:52	day	13:10	13.16666667	10						NA
4/20/2019	20-4-19 1.44pm	April	Full	March	DayOf	Summer	4	70	21.11111111	90	32.22222222	NA	18:37	6:45	18:32	6:04	19:45	4:52	day	13:46	13.76666667	10			26	0	0	NA
4/20/2019	20-4-19 2.06pm	April	Full	March	DayOf	Summer	4	70	21.11111111	90	32.22222222	NA	18:37	6:45	18:32	6:04	19:45	4:52	day	14:10	14.16666667	10			27	0	0	NA
4/20/2019	20-4-19 2.29pm	April	Full	March	DayOf	Summer	4	70	21.11111111	90	32.22222222	NA	18:37	6:45	18:32	6:04	19:45	4:52	day	14:40	14.66666667	10			34	0	0	NA
4/20/2019	20-4-19 2.52pm; 20-4-19 3.14pm	April	Full	March	DayOf	Summer	4	70	21.11111111	90	32.22222222	NA	18:37	6:45	18:32	6:04	19:45	4:52	day	15:10	15.16666667	10			52	0	0	NA
4/20/2019	20-4-19 3.37pm	April	Full	March	DayOf	Summer	4	70	21.11111111	90	32.22222222	NA	18:37	6:45	18:32	6:04	19:45	4:52	day	15:40	15.66666667	10			26	0	0	NA
4/20/2019	20-4-19 4.00pm	April	Full	March	DayOf	Summer	4	70	21.11111111	90	32.22222222	NA	18:37	6:45	18:32	6:04	19:45	4:52	day	16:10	16.16666667	10			44	0	0	NA
4/20/2019	20-4-19 4.23pm; 20-4-19 4.45pm	April	Full	March	DayOf	Summer	4	70	21.11111111	90	32.22222222	NA	18:37	6:45	18:32	6:04	19:45	4:52	day	16:40	16.66666667	10			55	3	0	0
4/20/2019	20-4-19 5.08pm	April	Full	March	DayOf	Summer	4	70	21.11111111	90	32.22222222	NA	18:37	6:45	18:32	6:04	19:45	4:52	day	17:10	17.16666667	10			44	1	1	1
4/20/2019	20-4-19 5.31pm	April	Full	March	DayOf	Summer	4	70	21.11111111	90	32.22222222	NA	18:37	6:45	18:32	6:04	19:45	4:52	day	17:40	17.66666667	10			42	1	1	1
4/20/2019	20-4-19 5.54pm; 20-4-19 6.16pm	April	Full	March	DayOf	Summer	4	70	21.11111111	90	32.22222222	NA	18:37	6:45	18:32	6:04	19:45	4:52	day	18:10	18.16666667	10			40	0	0	NA
4/20/2019	20-4-19 6.28pm	April	Full	March	DayOf	Summer	4	70	21.11111111	90	32.22222222	NA	18:37	6:45	18:32	6:04	19:45	4:52	day	18:40	18.66666667	10			24	1	1	1
4/20/2019	20-4-19 6.49pm; 7.12pm	April	NA	NA	DayAfter	Summer	4	72	22.22222222	90	32.22222222	NA	19:33	7:33	18:32	6:04	19:45	4:51	twilight	19:10	19.16666667	10			51	0		NA		dusk
4/20/2019	20-4-19 7.35pm	April	NA	NA	DayAfter	Summer	4	72	22.22222222	90	32.22222222	NA	19:33	7:33	18:32	6:04	19:45	4:51	twilight	19:40	19.66666667	10			68	1	1	1		dusk
4/20/2019	20-4-19 7.58pm	April	NA	NA	DayAfter	Summer	4	72	22.22222222	90	32.22222222	NA	19:33	7:33	18:32	6:04	19:45	4:51	night	20:10	20.16666667	10			85	1	0	0
4/20/2019	20-4-29 8.20pm; 8.42pm	April	NA	NA	DayAfter	Summer	4	72	22.22222222	90	32.22222222	NA	19:33	7:33	18:32	6:04	19:45	4:51	night	20:40	20.66666667	10			125	0	0	NA
4/20/2019	20-4-19 9.06pm	April	NA	NA	DayAfter	Summer	4	72	22.22222222	90	32.22222222	NA	19:33	7:33	18:32	6:04	19:45	4:51	night	21:10	21.16666667	10			114	5	5	1
4/20/2019	20-4-19 9.29pm	April	NA	NA	DayAfter	Summer	4	72	22.22222222	90	32.22222222	NA	19:33	7:33	18:32	6:04	19:45	4:51	night	21:40	21.66666667	10			192	11	11	1
4/20/2019	20-4-19 9.52pm; 10.14pm	April	NA	NA	DayAfter	Summer	4	72	22.22222222	90	32.22222222	NA	19:33	7:33	18:32	6:04	19:45	4:51	night	22:10	22.16666667	10			94	0	0	0
4/20/2019	NO DATA B/C CAMERA NOT STARTED ON ACCIDENT	April	NA	NA	DayAfter	Summer	4	72	22.22222222	90	32.22222222	NA	19:33	7:33	18:32	6:04	19:45	4:51	night	22:40	22.66666667	10			NA	NA	NA	NA
4/20/2019	NO DATA B/C CAMERA NOT STARTED ON ACCIDENT	April	NA	NA	DayAfter	Summer	4	72	22.22222222	90	32.22222222	NA	19:33	7:33	18:32	6:04	19:45	4:51	night	23:10	23.16666667	10			NA	NA	NA	NA
4/20/2019	NO DATA B/C CAMERA NOT STARTED ON ACCIDENT	April	NA	NA	DayAfter	Summer	4	72	22.22222222	90	32.22222222	NA	19:33	7:33	18:32	6:04	19:45	4:51	night	23:40	23.66666667	10			NA	NA	NA	NA
4/21/2019	NO DATA B/C CAMERA NOT STARTED ON ACCIDENT	April	NA	NA	DayAfter	Summer	4	72	22.22222222	93	33.88888889	NA	19:33	7:33	18:32	6:04	19:45	4:51	night	0:10	0.166666667	10			NA	NA	NA	NA
4/21/2019	NO DATA B/C CAMERA NOT STARTED ON ACCIDENT	April	NA	NA	DayAfter	Summer	4	72	22.22222222	93	33.88888889	NA	19:33	7:33	18:32	6:04	19:45	4:51	night	0:40	0.666666667	10			NA	NA	NA	NA
4/21/2019	NO DATA B/C CAMERA NOT STARTED ON ACCIDENT	April	NA	NA	DayAfter	Summer	4	72	22.22222222	93	33.88888889	NA	19:33	7:33	18:32	6:04	19:45	4:51	night	1:10	1.166666667	10			NA	NA	NA	NA
4/21/2019	NO DATA B/C CAMERA NOT STARTED ON ACCIDENT	April	NA	NA	DayAfter	Summer	4	72	22.22222222	93	33.88888889	NA	19:33	7:33	18:32	6:04	19:45	4:51	night	1:40	1.666666667	10			NA	NA	NA	NA
4/21/2019	NO DATA B/C CAMERA NOT STARTED ON ACCIDENT	April	NA	NA	DayAfter	Summer	4	72	22.22222222	93	33.88888889	NA	19:33	7:33	18:32	6:04	19:45	4:51	night	2:10	2.166666667	10			NA	NA	NA	NA
4/21/2019	NO DATA B/C CAMERA NOT STARTED ON ACCIDENT	April	NA	NA	DayAfter	Summer	4	72	22.22222222	93	33.88888889	NA	19:33	7:33	18:32	6:04	19:45	4:51	night	2:40	2.666666667	10			NA	NA	NA	NA
4/21/2019	21-4-19 3.10am	April	NA	NA	DayAfter	Summer	4	72	22.22222222	93	33.88888889	NA	19:33	7:33	18:32	6:04	19:45	4:51	night	3:10	3.166666667	10			44	0	0	NA
4/21/2019	21-4-19 3.31am	April	NA	NA	DayAfter	Summer	4	72	22.22222222	93	33.88888889	NA	19:33	7:33	18:32	6:04	19:45	4:51	night	3:40	3.666666667	10			32	0	0	NA
4/21/2019	21-4-19 3.54am; 4.17am	April	NA	NA	DayAfter	Summer	4	72	22.22222222	93	33.88888889	NA	19:33	7:33	18:32	6:04	19:45	4:51	night	4:10	4.166666667	10			90	3	3	1
4/21/2019	21-4-19 4.40am	April	NA	NA	DayAfter	Summer	4	72	22.22222222	93	33.88888889	NA	19:33	7:33	18:32	6:04	19:45	4:51	night	4:40	4.666666667	10			194	1	1	1
4/21/2019	21-4-19 5.03am	April	NA	NA	DayAfter	Summer	4	72	22.22222222	93	33.88888889	NA	19:33	7:33	18:32	6:04	19:45	4:51	twilight	5:10	5.166666667	10			143	2	2	1		dawn
4/21/2019	21-4-19 5.25am; 5.48am	April	NA	NA	DayAfter	Summer	4	72	22.22222222	93	33.88888889	NA	19:33	7:33	18:32	6:04	19:45	4:51	twilight	5:40	5.666666667	10			201	9	9	1		dawn
4/21/2019	21-4-19 6.11am	April	NA	NA	DayAfter	Summer	4	72	22.22222222	93	33.88888889	NA	19:33	7:33	18:32	6:04	19:45	4:51	day	6:11	6.183333333	10			89	0	0	NA
4/21/2019	21-4-19 6.34am	April	NA	NA	DayAfter	Summer	4	72	22.22222222	93	33.88888889	NA	19:33	7:33	18:32	6:04	19:45	4:51	day	6:40	6.666666667	10			41	0	0	NA
4/21/2019	21-3-19 6.56am	April	NA	NA	DayAfter	Summer	4	72	22.22222222	93	33.88888889	NA	19:33	7:33	18:32	6:04	19:45	4:51	day	6:59	6.983333333	10			26	1	1	1
5/18/2019	18-5-19 5.59pm	May	NA	NA	DayBefore	Summer	5	72	22.22222222	93	33.88888889	NA	18:16	6:11	18:38	5:53	19:55	4:37	day	18:00	18	10			230	NA	NA	NA
5/18/2019	18-5-19 6.33pm	May	NA	NA	DayBefore	Summer	5	72	22.22222222	93	33.88888889	NA	18:16	6:11	18:38	5:53	19:55	4:37	day	18:33	18.55	10			295	NA	NA	NA
5/18/2019	18-5-19 6.54pm	May	NA	NA	DayBefore	Summer	5	72	22.22222222	93	33.88888889	NA	18:16	6:11	18:38	5:53	19:55	4:37	twilight	19:00	19	10			281	NA	NA	NA		dusk
5/18/2019	18-5-19 7.17pm	May	NA	NA	DayBefore	Summer	5	72	22.22222222	93	33.88888889	NA	18:16	6:11	18:38	5:53	19:55	4:37	twilight	19:30	19.5	10			2	NA	NA	NA		dusk
5/18/2019	18-5-19 8.02pm	May	NA	NA	DayBefore	Summer	5	72	22.22222222	93	33.88888889	NA	18:16	6:11	18:38	5:53	19:55	4:37	night	20:02	20.03333333	10			1	NA	NA	NA
5/18/2019	18-5-19 8.25pm	May	NA	NA	DayBefore	Summer	5	72	22.22222222	93	33.88888889	NA	18:16	6:11	18:38	5:53	19:55	4:37	night	20:30	20.5	10			6	NA	NA	NA
5/18/2019	18-5-19 8.48pm	May	NA	NA	DayBefore	Summer	5	72	22.22222222	93	33.88888889	NA	18:16	6:11	18:38	5:53	19:55	4:37	night	21:00	21	10			0	NA	NA	NA
5/18/2019	18-5-19 9.11pm; 9.33pm	May	NA	NA	DayBefore	Summer	5	72	22.22222222	93	33.88888889	NA	18:16	6:11	18:38	5:53	19:55	4:37	night	21:30	21.5	10			1	NA	NA	NA
5/18/2019	18-5-19 9.56pm	May	NA	NA	DayBefore	Summer	5	72	22.22222222	93	33.88888889	NA	18:16	6:11	18:38	5:53	19:55	4:37	night	22:00	22	10			1	NA	NA	NA
5/18/2019	18-5-19 10.43pm	May	NA	NA	DayBefore	Summer	5	72	22.22222222	93	33.88888889	NA	18:16	6:11	18:38	5:53	19:55	4:37	night	22:43	22.71666667	10			0	NA	NA	NA
5/18/2019	18-5-19 11.04pm	May	NA	NA	DayBefore	Summer	5	72	22.22222222	93	33.88888889	NA	18:16	6:11	18:38	5:53	19:55	4:37	night	23:04	23.06666667	10			0	NA	NA	NA
5/18/2019	18-5-19 11.27pm	May	NA	NA	DayBefore	Summer	5	72	22.22222222	93	33.88888889	NA	18:16	6:11	18:38	5:53	19:55	4:37	night	23:30	23.5	10			1	NA	NA	NA
5/18/2019	18-5-19 11.50pm	May	NA	NA	DayBefore	Summer	5	72	22.22222222	93	33.88888889	NA	18:16	6:11	18:38	5:53	19:55	4:37	night	0:00	0	10			0	NA	NA	NA
5/19/2019	18-5-19 0.12am; 0.35am	May	NA	NA	DayBefore	Summer	5	72	22.22222222	93	33.88888889	NA	18:16	6:11	18:38	5:53	19:55	4:37	night	0:30	0.5	10			0	NA	NA	NA
5/19/2019	18-5-19 0.58am	May	NA	NA	DayBefore	Summer	5	72	22.22222222	93	33.88888889	NA	18:16	6:11	18:38	5:53	19:55	4:37	night	1:00	1	10			0	NA	NA	NA
5/19/2019	18-5-19 1.21am	May	NA	NA	DayBefore	Summer	5	72	22.22222222	93	33.88888889	NA	18:16	6:11	18:38	5:53	19:55	4:37	night	1:30	1.5	10			2	NA	NA	NA
5/19/2019	18-5-19 1.43am; 2.06am	May	NA	NA	DayBefore	Summer	5	72	22.22222222	93	33.88888889	NA	18:16	6:11	18:38	5:53	19:55	4:37	night	2:00	2	10			0	NA	NA	NA
5/19/2019	18-5-19 2.29am	May	NA	NA	DayBefore	Summer	5	72	22.22222222	93	33.88888889	NA	18:16	6:11	18:38	5:53	19:55	4:37	night	2:30	2.5	10			1	NA	NA	NA
5/19/2019	18-5-19 2.52am	May	NA	NA	DayBefore	Summer	5	72	22.22222222	93	33.88888889	NA	18:16	6:11	18:38	5:53	19:55	4:37	night	3:00	3	10			0	NA	NA	NA
5/19/2019	18-5-19 3.15; 3.37	May	NA	NA	DayBefore	Summer	5	72	22.22222222	93	33.88888889	NA	18:16	6:11	18:38	5:53	19:55	4:37	night	3:30	3.5	10			3	NA	NA	NA
5/19/2019	18-5-19 3.46am	May	NA	NA	DayBefore	Summer	5	72	22.22222222	93	33.88888889	NA	18:16	6:11	18:38	5:53	19:55	4:37	night	3:59	3.983333333	10			1	NA	NA	NA
5/19/2019	18-5-19 4.29am	May	NA	NA	DayBefore	Summer	5	72	22.22222222	93	33.88888889	NA	18:16	6:11	18:38	5:53	19:55	4:37	night	4:30	4.5	10			14	NA	NA	NA
5/19/2019	18-5-19 4:52am	May	NA	NA	DayBefore	Summer	5	72	22.22222222	93	33.88888889	NA	18:16	6:11	18:38	5:53	19:55	4:37	twilight	5:00	5	10			23	NA	NA	NA		dawn
5/19/2019	18-5-19 5.15am; 5.38am	May	NA	NA	DayBefore	Summer	5	72	22.22222222	93	33.88888889	NA	18:16	6:11	18:38	5:53	19:55	4:37	twilight	5:30	5.5	10			1786	NA	NA	NA		dawn
5/19/2019	18-5-19 5:50	May	NA	NA	DayBefore	Summer	5	72	22.22222222	93	33.88888889	NA	18:16	6:11	18:38	5:53	19:55	4:37	day	6:00	6	10			684	NA	NA	NA
5/19/2019	18-5-19 6.12am; 6.35am	May	NA	NA	DayBefore	Summer	5	72	22.22222222	93	33.88888889	NA	18:16	6:11	18:38	5:53	19:55	4:37	day	6:30	6.5	10			426	NA	NA	NA
5/19/2019	18-5-19 6.58am	May	NA	NA	DayBefore	Summer	5	72	22.22222222	93	33.88888889	NA	18:16	6:11	18:38	5:53	19:55	4:37	day	7:00	7	10			467	NA	NA	NA
5/19/2019	19-5-19 5.58pm	May	Full	NA	DayOf	Summer	5	75	23.88888889	95	35	NA	19:12	7:00	18:38	5:53	19:55	4:36	day	18:00	18	10			146	NA	NA	NA
5/19/2019	19-5-19 6.21pm	May	Full	NA	DayOf	Summer	5	75	23.88888889	95	35	NA	19:12	7:00	18:38	5:53	19:55	4:36	day	18:30	18.5	10			195	NA	NA	NA
5/19/2019	19-5-19 6.44pm; 7.05pm	May	Full	NA	DayOf	Summer	5	75	23.88888889	95	35	NA	19:12	7:00	18:38	5:53	19:55	4:36	twilight	19:00	19	10			269	NA	NA	NA		dusk
5/19/2019	19-5-19 7.27pm	May	Full	NA	DayOf	Summer	5	75	23.88888889	95	35	NA	19:12	7:00	18:38	5:53	19:55	4:36	twilight	19:30	19.5	10			0	NA	NA	NA		dusk
5/19/2019	19-5-19 7.50pm	May	Full	NA	DayOf	Summer	5	75	23.88888889	95	35	NA	19:12	7:00	18:38	5:53	19:55	4:36	night	20:00	20	10			0	NA	NA	NA
5/19/2019	19-5-19 8.13pm; 8.36pm	May	Full	NA	DayOf	Summer	5	75	23.88888889	95	35	NA	19:12	7:00	18:38	5:53	19:55	4:36	night	20:30	20.5	10			0	NA	NA	NA
5/19/2019	19-5-19 8.58pm	May	Full	NA	DayOf	Summer	5	75	23.88888889	95	35	NA	19:12	7:00	18:38	5:53	19:55	4:36	night	21:00	21	10			1	NA	NA	NA
5/19/2019	19-5-19 9.21pm	May	Full	NA	DayOf	Summer	5	75	23.88888889	95	35	NA	19:12	7:00	18:38	5:53	19:55	4:36	night	21:30	21.5	10			0	NA	NA	NA
5/19/2019	19-5-19 9.44pm; 10.07pm	May	Full	NA	DayOf	Summer	5	75	23.88888889	95	35	NA	19:12	7:00	18:38	5:53	19:55	4:36	night	22:00	22	10			0	NA	NA	NA
5/19/2019	19-5-19 10.15pm; 10.36pm	May	Full	NA	DayOf	Summer	5	75	23.88888889	95	35	NA	19:12	7:00	18:38	5:53	19:55	4:36	night	22:30	22.5	10			0	NA	NA	NA
5/19/2019	19-5-19 10.59pm	May	Full	NA	DayOf	Summer	5	75	23.88888889	95	35	NA	19:12	7:00	18:38	5:53	19:55	4:36	night	23:00	23	10			0	NA	NA	NA
5/19/2019	19-5-19 11.21pm	May	Full	NA	DayOf	Summer	5	75	23.88888889	95	35	NA	19:12	7:00	18:38	5:53	19:55	4:36	night	23:30	23.5	10			0	NA	NA	NA
5/19/2019	19-5-19 11.44pm; 0.07am	May	Full	NA	DayOf	Summer	5	75	23.88888889	95	35	NA	19:12	7:00	18:38	5:53	19:55	4:36	night	0:00	0	10			1	NA	NA	NA
5/20/2019	20-5-19 0.30am	May	Full	NA	DayOf	Summer	5	75	23.88888889	93	33.88888889	NA	19:12	7:00	18:38	5:53	19:55	4:36	night	0:30	0.5	10			1	NA	NA	NA
5/20/2019	20-5-19 0.53am	May	Full	NA	DayOf	Summer	5	75	23.88888889	93	33.88888889	NA	19:12	7:00	18:38	5:53	19:55	4:36	night	1:00	1	10			0	NA	NA	NA
5/20/2019	20-5-19 1.15am; 1.38am	May	Full	NA	DayOf	Summer	5	75	23.88888889	93	33.88888889	NA	19:12	7:00	18:38	5:53	19:55	4:36	night	1:30	1.5	10			0	NA	NA	NA
5/20/2019	20-5-19 2.01am	May	Full	NA	DayOf	Summer	5	75	23.88888889	93	33.88888889	NA	19:12	7:00	18:38	5:53	19:55	4:36	night	2:01	2.016666667	10			0	NA	NA	NA
5/20/2019	20-5-19 2.24am	May	Full	NA	DayOf	Summer	5	75	23.88888889	93	33.88888889	NA	19:12	7:00	18:38	5:53	19:55	4:36	night	2:30	2.5	10			0	NA	NA	NA
5/20/2019	20-5-19 2.46am; 3.09am	May	Full	NA	DayOf	Summer	5	75	23.88888889	93	33.88888889	NA	19:12	7:00	18:38	5:53	19:55	4:36	night	3:00	3	10			0	NA	NA	NA
5/20/2019	20-5-19 3.32am	May	Full	NA	DayOf	Summer	5	75	23.88888889	93	33.88888889	NA	19:12	7:00	18:38	5:53	19:55	4:36	night	3:34	3.566666667	10			0	NA	NA	NA
5/20/2019	20-5-19 3.54am	May	Full	NA	DayOf	Summer	5	75	23.88888889	93	33.88888889	NA	19:12	7:00	18:38	5:53	19:55	4:36	night	4:00	4	10			6	NA	NA	NA
5/20/2019	20-5-19 4.17am	May	Full	NA	DayOf	Summer	5	75	23.88888889	93	33.88888889	NA	19:12	7:00	18:38	5:53	19:55	4:36	night	4:30	4.5	10			18	NA	NA	NA
5/20/2019	20-5-19 4.40am; 5.03am	May	Full	NA	DayOf	Summer	5	75	23.88888889	93	33.88888889	NA	19:12	7:00	18:38	5:53	19:55	4:36	twilight	5:00	5	10			24	NA	NA	NA		dawn
5/20/2019	20-5-19 5.26am	May	Full	NA	DayOf	Summer	5	75	23.88888889	93	33.88888889	NA	19:12	7:00	18:38	5:53	19:55	4:36	twilight	5:30	5.5	10			1409	NA	NA	NA		dawn
5/20/2019	20-5-19 5.48am	May	Full	NA	DayOf	Summer	5	75	23.88888889	93	33.88888889	NA	19:12	7:00	18:38	5:53	19:55	4:36	day	5:58	5.966666667	10			565	NA	NA	NA
5/20/2019	20-5-19 6.30pm	May	NA	NA	DayAfter	Summer	5	75	23.88888889	93	33.88888889	NA	20:08	7:51	18:39	5:53	19:55	4:36	day	18:30	18.5	10			191	NA	NA	NA
5/20/2019	20-5-19 6.51pm	May	NA	NA	DayAfter	Summer	5	75	23.88888889	93	33.88888889	NA	20:08	7:51	18:39	5:53	19:55	4:36	twilight	19:00	19	10			65	NA	NA	NA		dusk
5/20/2019	20-5-19 7.14pm; 7.35pm	May	NA	NA	DayAfter	Summer	5	75	23.88888889	93	33.88888889	NA	20:08	7:51	18:39	5:53	19:55	4:36	twilight	19:30	19.5	10			0	NA	NA	NA		dusk
5/20/2019	20-5-19 7.59pm	May	NA	NA	DayAfter	Summer	5	75	23.88888889	93	33.88888889	NA	20:08	7:51	18:39	5:53	19:55	4:36	night	20:00	20	10			0	NA	NA	NA
5/20/2019	20-5-19 8.22pm	May	NA	NA	DayAfter	Summer	5	75	23.88888889	93	33.88888889	NA	20:08	7:51	18:39	5:53	19:55	4:36	night	20:30	20.5	10			0	NA	NA	NA
5/20/2019	20-5-19 8.45pm; 9.07pm	May	NA	NA	DayAfter	Summer	5	75	23.88888889	93	33.88888889	NA	20:08	7:51	18:39	5:53	19:55	4:36	night	21:00	21	10			0	NA	NA	NA
5/20/2019	20-5-19 9.30pm	May	NA	NA	DayAfter	Summer	5	75	23.88888889	93	33.88888889	NA	20:08	7:51	18:39	5:53	19:55	4:36	night	21:30	21.5	10			0	NA	NA	NA
5/20/2019	20-5-19 9.53pm	May	NA	NA	DayAfter	Summer	5	75	23.88888889	93	33.88888889	NA	20:08	7:51	18:39	5:53	19:55	4:36	night	22:00	22	10			0	NA	NA	NA
5/20/2019	20-5-19 10.16pm; 10.38pm	May	NA	NA	DayAfter	Summer	5	75	23.88888889	93	33.88888889	NA	20:08	7:51	18:39	5:53	19:55	4:36	night	22:30	22.5	10			0	NA	NA	NA
5/20/2019	20-5-19 10.59pm	May	NA	NA	DayAfter	Summer	5	75	23.88888889	93	33.88888889	NA	20:08	7:51	18:39	5:53	19:55	4:36	night	23:00	23	10			0	NA	NA	NA
5/20/2019	20-5-19 11.22pm	May	NA	NA	DayAfter	Summer	5	75	23.88888889	93	33.88888889	NA	20:08	7:51	18:39	5:53	19:55	4:36	night	23:30	23.5	10			1	NA	NA	NA
5/20/2019	20-5-19 11.44pm; 0.07am	May	NA	NA	DayAfter	Summer	5	75	23.88888889	93	33.88888889	NA	20:08	7:51	18:39	5:53	19:55	4:36	night	0:00	0	10			0	NA	NA	NA
5/21/2019	21-5-19 0.30am	May	NA	NA	DayAfter	Summer	5	75	23.88888889	93	33.88888889	NA	20:08	7:51	18:39	5:53	19:55	4:36	night	0:30	0.5	10			0	NA	NA	NA
5/21/2019	21-5-19 0.53am	May	NA	NA	DayAfter	Summer	5	75	23.88888889	93	33.88888889	NA	20:08	7:51	18:39	5:53	19:55	4:36	night	1:00	1	10			1	NA	NA	NA
5/21/2019	21-5-19 1.15am; 1.38am	May	NA	NA	DayAfter	Summer	5	75	23.88888889	93	33.88888889	NA	20:08	7:51	18:39	5:53	19:55	4:36	night	1:30	1.5	10			0	NA	NA	NA
5/21/2019	21-5-19 2.01am	May	NA	NA	DayAfter	Summer	5	75	23.88888889	93	33.88888889	NA	20:08	7:51	18:39	5:53	19:55	4:36	night	2:01	2.016666667	10			0	NA	NA	NA
5/21/2019	21-5-19 2.24am	May	NA	NA	DayAfter	Summer	5	75	23.88888889	93	33.88888889	NA	20:08	7:51	18:39	5:53	19:55	4:36	night	2:30	2.5	10			0	NA	NA	NA
5/21/2019	21-5-19 2.47am; 3.09am	May	NA	NA	DayAfter	Summer	5	75	23.88888889	93	33.88888889	NA	20:08	7:51	18:39	5:53	19:55	4:36	night	3:00	3	10			0	NA	NA	NA
5/21/2019	21-5-19 3.32am	May	NA	NA	DayAfter	Summer	5	75	23.88888889	93	33.88888889	NA	20:08	7:51	18:39	5:53	19:55	4:36	night	3:32	3.533333333	10			0	NA	NA	NA
5/21/2019	21-5-19 3.55am	May	NA	NA	DayAfter	Summer	5	75	23.88888889	93	33.88888889	NA	20:08	7:51	18:39	5:53	19:55	4:36	night	4:00	4	10			3	NA	NA	NA
5/21/2019	21-5-19 4.15am; 4.36am	May	NA	NA	DayAfter	Summer	5	75	23.88888889	93	33.88888889	NA	20:08	7:51	18:39	5:53	19:55	4:36	night	4:30	4.5	10			24	NA	NA	NA
5/21/2019	21-5-19 4.59am	May	NA	NA	DayAfter	Summer	5	75	23.88888889	93	33.88888889	NA	20:08	7:51	18:39	5:53	19:55	4:36	twilight	5:00	5	10			29	NA	NA	NA		dawn
5/21/2019	21-5-19 5.21am	May	NA	NA	DayAfter	Summer	5	75	23.88888889	93	33.88888889	NA	20:08	7:51	18:39	5:53	19:55	4:36	twilight	5:30	5.5	10			1299	NA	NA	NA		dawn
5/21/2019	21-5-19 5.44am; 6.07am	May	NA	NA	DayAfter	Summer	5	75	23.88888889	93	33.88888889	NA	20:08	7:51	18:39	5:53	19:55	4:36	day	6:00	6	10			530	NA	NA	NA
5/21/2019	21-5-19 6.30am	May	NA	NA	DayAfter	Summer	5	75	23.88888889	93	33.88888889	NA	20:08	7:51	18:39	5:53	19:55	4:36	day	6:30	6.5	10			42	NA	NA	NA
